# Supplementary material for: Solvent induced amyloid polymorphism and the uncovering of the elusive class 3 amyloid topology
Source: Commun Biol. 2024 Aug 9;7:968. doi: 10.1038/s42003-024-06621-8 (PMC11316126; doi:10.1038/s42003-024-06621-8)
Supplement: Supplementary file 4 — Supplementary Data 1 [file 42003_2024_6621_MOESM4_ESM.xlsx]

## Sheet: Manuscript_Fig.5.
	Figure 5. panel a) FTIR					Figure 5. panel b) ECD					Figure 5. panel d) FTIR					Figure 5. panel e) ECD					Figure 5. panel g) FTIR					Figure 5. panel h) ECD					Figure 5. panel j) FTIR					Figure 5. panel k) ECD
	wavenumber (cm-1)	0h	6h	48h		λ / nm	0h	6h	48h		wavenumber (cm-1)	0h	6h	48h		λ / nm	0h	6h	48h		wavenumber (cm-1)	0h	6h	48h		λ / nm	0h	6h	48h		wavenumber (cm-1)	0h	6h	48h		λ / nm	0h	6h	48h
	1700.04	-2e-05	0.000118	0.000128		260	-0.00117	0.01051	3.70339e-05		1700.04	0.000155	0.000235	0.000246		260	-0.00679	-0.000257776	0.00287		1700.04	-2.6e-05	-2.6e-05	-7.1e-05		260	0.000709518	-0.00071937	125.523		1700.04	1.9e-05	-9e-06	0.000133		260	-0.000545131	-0.000607997	-0.00011875
	1699.07	-1.5e-05	0.000154	0.000168		259.8	32.0151	36.1651	5.58198		1699.07	0.000185	0.000272	0.000288		259.8	13.6844	7.55516	5.71004		1699.07	-2.1e-05	-2.8e-05	-7.7e-05		259.8	-6.06044	-7.42448	143.274		1699.07	2.5e-05	3e-06	0.000116		259.8	-2.32382	-5.45687	-1.67041
	1698.11	0	0.0002	0.000217		259.6	61.594	70.6048	8.75261		1698.11	0.000218	0.000311	0.000335		259.6	24.3515	18.0684	8.61384		1698.11	-1.3e-05	-2.6e-05	-7.9e-05		259.6	-11.6897	-16.7386	157.159		1698.11	3.3e-05	2e-05	0.000101		259.6	-6.13035	-7.23616	-3.03927
	1697.15	2.3e-05	0.000252	0.000273		259.4	91.4716	99.8451	6.22624		1697.15	0.000254	0.000351	0.000387		259.4	32.1385	28.5074	12.3641		1697.15	-6e-06	-2.4e-05	-8.1e-05		259.4	-19.0251	-27.5469	168.607		1697.15	4.3e-05	4.1e-05	9.2e-05		259.4	-10.1935	-6.13932	-2.93959
	1696.18	5.6e-05	0.000309	0.000334		259.2	123.191	131.754	7.11487		1696.18	0.000294	0.000392	0.000444		259.2	42.2982	35.7611	22.2965		1696.18	-2e-06	-2.4e-05	-8.4e-05		259.2	-22.8429	-40.6503	176.807		1696.18	5.3e-05	6.3e-05	8.9e-05		259.2	-11.7955	-7.47003	-0.94244
	1695.22	9.7e-05	0.000366	0.000386		259	154.134	164.163	-4.40029		1695.22	0.000339	0.000436	0.000508		259	52.8685	47.1422	36.1329		1695.22	-3e-06	-2.9e-05	-9.1e-05		259	-28.8287	-54.5643	183.101		1695.22	6.2e-05	8.3e-05	9e-05		259	-10.6	-6.73389	2.20083
	1694.25	0.000145	0.00042	0.000431		258.8	183.564	195.199	-25.538		1694.25	0.000388	0.000481	0.000578		258.8	64.3847	57.7292	46.9367		1694.25	-8e-06	-3.6e-05	-9.8e-05		258.8	-31.3291	-66.4042	185.425		1694.25	7.1e-05	9.9e-05	9.4e-05		258.8	-9.94859	-5.61048	14.6163
	1693.29	0.000196	0.000466	0.000469		258.6	219.745	233.586	-47.9673		1693.29	0.000441	0.000527	0.000655		258.6	79.373	67.6084	62.6452		1693.29	2e-06	-2.9e-05	-8.9e-05		258.6	-38.9829	-77.9274	189.324		1693.29	7.7e-05	0.00011	0.0001		258.6	-14.1129	-0.02683	33.3206
	1692.32	0.000246	0.000501	0.000499		258.4	257.838	276.836	-66.428		1692.32	0.000496	0.000571	0.000737		258.4	95.2513	82.105	82.3026		1692.32	5e-06	-2.7e-05	-8.3e-05		258.4	-42.3022	-92.7355	192.704		1692.32	8.1e-05	0.000115	0.00011		258.4	-20.048	-0.25833	52.4986
	1691.36	0.00029	0.000522	0.000517		258.2	290.166	321.134	-91.6316		1691.36	0.000552	0.000614	0.000777		258.2	108.068	95.4318	99.7711		1691.36	2e-06	-2.9e-05	-8e-05		258.2	-42.4814	-108.172	193.662		1691.36	8.2e-05	0.000114	0.000124		258.2	-27.3433	-0.65512	78.8818
	1690.4	0.000328	0.000532	0.000525		258	325.238	370.372	-124.114		1690.4	0.000609	0.000658	0.000778		258	119.607	102.665	119.527		1690.4	-6e-06	-3.6e-05	-8.2e-05		258	-37.0689	-116.142	187.977		1690.4	8.2e-05	0.00011	0.000148		258	-30.5921	2.82874	109.911
	1689.43	0.000357	0.00053	0.000522		257.8	354.865	418.073	-155.256		1689.43	0.000669	0.000706	0.000793		257.8	127.738	110.992	140.512		1689.43	-1.5e-05	-4.1e-05	-8.2e-05		257.8	-26.8627	-118.847	183.232		1689.43	8.1e-05	0.000102	0.000183		257.8	-39.5337	17.0479	144.571
	1688.47	0.000379	0.000521	0.000513		257.6	380.891	466.966	-180.716		1688.47	0.000733	0.000761	0.000829		257.6	139.042	117.917	163.771		1688.47	-2.3e-05	-4.4e-05	-8.2e-05		257.6	-11.7104	-119.868	183.541		1688.47	7.9e-05	9.4e-05	0.000235		257.6	-44.5732	31.7539	177.919
	1687.5	0.000393	0.000507	0.000497		257.4	395.033	508.004	-217.762		1687.5	0.000803	0.000826	0.000894		257.4	145.227	126.958	187.308		1687.5	-2.7e-05	-4.2e-05	-7.8e-05		257.4	6.43918	-119.252	177.578		1687.5	7.7e-05	8.6e-05	0.000288		257.4	-49.0348	47.3598	210.676
	1686.54	0.000402	0.000492	0.00048		257.2	410.102	548.853	-246.134		1686.54	0.00088	0.000902	0.000994		257.2	152.51	125.25	207.466		1686.54	-2.4e-05	-3.2e-05	-6.8e-05		257.2	17.3335	-131.201	164.887		1686.54	7.5e-05	8e-05	0.000306		257.2	-58.3639	60.665	244.287
	1685.57	0.000408	0.000479	0.000464		257	416.187	581.625	-268.439		1685.57	0.000965	0.000993	0.001142		257	152.25	122.266	221.483		1685.57	-1.5e-05	-1.6e-05	-5.3e-05		257	32.8011	-153.075	149.818		1685.57	7.3e-05	7.7e-05	0.00036		257	-69.4938	73.2965	281.371
	1684.61	0.000414	0.000469	0.000451		256.8	411.768	610.471	-287.49		1684.61	0.00106	0.001093	0.001339		256.8	150.399	116.249	235.532		1684.61	1e-06	6e-06	-3.2e-05		256.8	40.6777	-173.241	122.077		1684.61	7.1e-05	7.7e-05	0.000461		256.8	-80.3741	76.5379	313.23
	1683.65	0.000423	0.000463	0.000442		256.6	402.522	636.962	-310.326		1683.65	0.00117	0.001203	0.001597		256.6	147.384	112.561	245.777		1683.65	2.1e-05	2.9e-05	-8e-06		256.6	42.5962	-182.647	96.2222		1683.65	7e-05	8.1e-05	0.000618		256.6	-93.1966	81.1994	343.064
	1682.68	0.000438	0.000463	0.00044		256.4	404.501	665.598	-322.053		1682.68	0.00128	0.001321	0.001921		256.4	144.595	107.601	262.875		1682.68	3.8e-05	4.7e-05	1.2e-05		256.4	45.1334	-188.975	73.5602		1682.68	6.7e-05	6.9e-05	0.000824		256.4	-99.0647	83.8915	369.532
	1681.72	0.00046	0.000466	0.000443		256.2	405.468	696.776	-308.971		1681.72	0.00139	0.001448	0.002319		256.2	142.849	103.358	276.835		1681.72	4.5e-05	5.4e-05	2.5e-05		256.2	47.9147	-190.68	49.1715		1681.72	6.2e-05	5.8e-05	0.001108		256.2	-102.37	83.4887	396.976
	1680.75	0.000488	0.000487	0.000465		256	400.462	722.175	-295.979		1680.75	0.0015	0.001584	0.002794		256	135.395	101.012	285.6		1680.75	4.5e-05	5.4e-05	3.5e-05		256	48.6457	-195.849	30.1574		1680.75	5.5e-05	5.1e-05	0.001481		256	-110.014	81.0749	422.183
	1679.79	0.000522	0.00052	0.000501		255.8	397.501	753.773	-268.434		1679.79	0.00161	0.001728	0.003358		255.8	130.486	99.9278	294.328		1679.79	3.6e-05	4.9e-05	4.2e-05		255.8	51.0048	-205.511	19.1367		1679.79	4.6e-05	5.1e-05	0.001941		255.8	-118.99	80.7124	439.695
	1678.82	0.000559	0.000554	0.00054		255.6	391.835	784.773	-224.06		1678.82	0.00171	0.001873	0.003993		255.6	125.566	94.8193	301.126		1678.82	2.1e-05	4.2e-05	5.1e-05		255.6	50.6971	-216.881	6.95574		1678.82	3.8e-05	6.2e-05	0.002522		255.6	-125.43	77.3318	447.041
	1677.86	0.000598	0.000589	0.00058		255.4	378.79	818.471	-166.908		1677.86	0.00181	0.002026	0.004716		255.4	116.423	87.0995	302.193		1677.86	4e-06	3.7e-05	6.5e-05		255.4	45.8324	-228.697	-3.72897		1677.86	3.2e-05	8.6e-05	0.003196		255.4	-135.145	75.9244	452.008
	1676.9	0.000638	0.000626	0.000623		255.2	366.479	850.222	-103.995		1676.9	0.0019	0.002178	0.005508		255.2	102.61	80.6431	297.5		1676.9	-1.1e-05	3.6e-05	8.7e-05		255.2	45.8	-246.009	-16.6313		1676.9	3e-05	0.000123	0.003963		255.2	-144.126	69.1759	453.719
	1675.93	0.000676	0.000663	0.000667		255	358.261	890.889	-42.8847		1675.93	0.00199	0.002335	0.006375		255	91.44	68.6541	296.608		1675.93	-2.3e-05	3.8e-05	0.000114		255	37.7432	-252.211	-30.2028		1675.93	3.2e-05	0.000174	0.004824		255	-150.074	69.8515	453.163
	1674.97	0.00071	0.000699	0.000712		254.8	344.323	925.532	19.5692		1674.97	0.00206	0.002475	0.007275		254.8	77.6625	61.5455	291.172		1674.97	-2.9e-05	4.5e-05	0.00015		254.8	30.1736	-256.246	-38.5419		1674.97	4.1e-05	0.00024	0.00576		254.8	-152.159	65.947	451.001
	1674	0.00074	0.000733	0.000759		254.6	329.125	960.967	68.3998		1674	0.00214	0.002623	0.008223		254.6	62.0507	59.4908	285.036		1674	-3.2e-05	5.4e-05	0.000192		254.6	21.1888	-267.757	-46.0806		1674	5.8e-05	0.00032	0.00675		254.6	-147.333	50.6866	443.91
	1673.04	0.000762	0.00076	0.000804		254.4	321.406	1001.16	110.779		1673.04	0.0022	0.002746	0.009176		254.4	48.6578	57.0243	278.972		1673.04	-3e-05	6.6e-05	0.000239		254.4	8.13419	-269.472	-57.1106		1673.04	8.1e-05	0.00041	0.00778		254.4	-144.179	34.4407	434.886
	1672.07	0.000776	0.000781	0.000845		254.2	308.92	1044.5	157.716		1672.07	0.00225	0.002854	0.010134		254.2	39.4221	54.0454	279.408		1672.07	-3.1e-05	7.5e-05	0.000285		254.2	-15.3482	-275.067	-56.6309		1672.07	0.000108	0.000506	0.008836		254.2	-146.423	16.3862	428.437
	1671.11	0.000785	0.000797	0.000884		254	291.868	1087.3	190.702		1671.11	0.0023	0.002955	0.011095		254	30.8814	56.3696	280.431		1671.11	-3.8e-05	7.9e-05	0.000328		254	-36.6379	-282.254	-53.8339		1671.11	0.000139	0.000606	0.009886		254	-143.381	2.91729	411.847
	1670.15	0.000788	0.000808	0.000919		253.8	282.217	1136.85	207.261		1670.15	0.00233	0.003033	0.012033		253.8	23.7876	66.0277	280.39		1670.15	-4.3e-05	8.7e-05	0.000376		253.8	-54.2215	-281.065	-40.7353		1670.15	0.000172	0.000704	0.010934		253.8	-139.258	-9.34435	398.181
	1669.18	0.000789	0.000818	0.000956		253.6	283.753	1197.73	213.955		1669.18	0.00236	0.00311	0.01294		253.6	23.3201	80.5412	283.159		1669.18	-4.4e-05	0.0001	0.000429		253.6	-63.8525	-278.514	-26.3237		1669.18	0.000205	0.000794	0.011944		253.6	-135.134	-16.5345	395.306
	1668.22	0.000789	0.000826	0.000991		253.4	284.332	1260.63	206.408		1668.22	0.00238	0.003178	0.013808		253.4	20.7167	95.6476	284.648		1668.22	-4.3e-05	0.000117	0.000487		253.4	-68.375	-274.612	-9.4324		1668.22	0.000238	0.000872	0.012902		253.4	-131.797	-12.0002	398.417
	1667.25	0.000789	0.000833	0.001025		253.2	286.217	1322.28	205.472		1667.25	0.0024	0.00325	0.01464		253.2	19.4204	106.519	285.854		1667.25	-4.2e-05	0.000134	0.000545		253.2	-67.0877	-278.285	10.9611		1667.25	0.000271	0.000938	0.013788		253.2	-123.981	-14.9908	402.646
	1666.29	0.000788	0.000838	0.001055		253	286.517	1384.35	198.015		1666.29	0.0024	0.003307	0.015407		253	16.9671	114.989	283.111		1666.29	-3.8e-05	0.000155	0.000606		253	-57.2168	-279.58	37.4603		1666.29	0.000302	0.00099	0.01462		253	-117.018	-9.83992	400.436
	1665.32	0.000785	0.000837	0.001077		252.8	282.622	1432.63	199.345		1665.32	0.00239	0.00336	0.01612		252.8	12.7198	113.793	276.268		1665.32	-3.3e-05	0.000176	0.000666		252.8	-46.8287	-285.268	59.9782		1665.32	0.000333	0.001032	0.015382		252.8	-114.455	-4.18167	402.452
	1664.36	0.00078	0.000831	0.00109		252.6	271.299	1474.51	186.911		1664.36	0.00238	0.00342	0.01681		252.6	6.8401	106.222	265.565		1664.36	-2.4e-05	0.000202	0.000729		252.6	-38.4645	-282.403	86.7032		1664.36	0.000367	0.001072	0.016112		252.6	-111.967	-0.19112	402.069
	1663.4	0.000774	0.000819	0.001095		252.4	254.638	1517.32	163.448		1663.4	0.00235	0.00346	0.01746		252.4	1.43567	102.931	257.543		1663.4	-9e-06	0.000233	0.000795		252.4	-27.7885	-269.296	111.438		1663.4	0.000403	0.00111	0.01681		252.4	-115.026	3.46112	404.233
	1662.43	0.000767	0.00081	0.0011		252.2	239.215	1580.14	141.519		1662.43	0.00233	0.00352	0.01811		252.2	1.47147	100.565	256.849		1662.43	9e-06	0.000267	0.000862		252.2	-11.2572	-253.264	139.876		1662.43	0.000443	0.001152	0.017492		252.2	-111.025	7.34212	409.318
	1661.47	0.000763	0.000807	0.001112		252	228.265	1646.48	117.835		1661.47	0.0023	0.00357	0.01872		252	4.32139	105.751	256.383		1661.47	2.8e-05	0.000303	0.000929		252	0.21028	-237.412	178.184		1661.47	0.000486	0.001199	0.018149		252	-104.346	8.37458	409.887
	1660.5	0.000762	0.000801	0.001121		251.8	219.341	1719.57	92.4095		1660.5	0.00228	0.00361	0.01927		251.8	9.78044	110.359	258.338		1660.5	4.4e-05	0.000337	0.000993		251.8	18.4364	-222.08	218.271		1660.5	0.000531	0.001252	0.018752		251.8	-98.2955	13.7694	409.426
	1659.54	0.000767	0.000796	0.001133		251.6	214.578	1792.93	73.4904		1659.54	0.00225	0.00362	0.0197		251.6	17.7571	113.474	261.545		1659.54	5.4e-05	0.000368	0.001053		251.6	45.4715	-216.547	258.932		1659.54	0.000576	0.00131	0.01927		251.6	-87.6942	21.7244	404.832
	1658.57	0.000777	0.000793	0.001148		251.4	211.715	1871.47	47.1474		1658.57	0.00223	0.00362	0.02		251.4	31.619	110.103	265.221		1658.57	6e-05	0.000398	0.00111		251.4	69.1483	-213.079	298.957		1658.57	0.000621	0.001373	0.019653		251.4	-85.6543	44.2507	405.326
	1657.61	0.000792	0.000796	0.001169		251.2	201.268	1949.76	24.7504		1657.61	0.00222	0.00359	0.0201		251.2	40.5612	104.463	268.186		1657.61	6.4e-05	0.000428	0.001167		251.2	100.204	-210.689	335.231		1657.61	0.000665	0.00144	0.01987		251.2	-80.9998	76.5761	405.849
	1656.65	0.000811	0.000807	0.001195		251	192.771	2028.47	-11.109		1656.65	0.00221	0.00353	0.01999		251	49.1816	97.4047	270.846		1656.65	7.1e-05	0.000464	0.00123		251	139.329	-209.59	362.277		1656.65	0.000707	0.001507	0.019887		251	-70.7626	106.98	413.15
	1655.68	0.000834	0.000829	0.001228		250.8	189.601	2111.73	-46.015		1655.68	0.0022	0.00343	0.01964		250.8	58.4022	95.167	273.328		1655.68	8.6e-05	0.000507	0.0013		250.8	171.808	-203.63	382.264		1655.68	0.000745	0.001571	0.019691		250.8	-67.7936	138.349	426.768
	1654.72	0.000861	0.000868	0.001271		250.6	184.399	2201.63	-69.7292		1654.72	0.00221	0.00333	0.01911		250.6	69.1289	88.8523	278.739		1654.72	0.000114	0.000561	0.001381		250.6	200.911	-196.881	398.78		1654.72	0.000777	0.001622	0.019282		250.6	-61.9453	166.646	432.194
	1653.75	0.000892	0.000893	0.001291		250.4	178.125	2281.73	-86.5682		1653.75	0.00224	0.003221	0.018391		250.4	74.6566	86.3124	273.774		1653.75	0.000153	0.00062	0.00147		250.4	232.778	-191.866	411.187		1653.75	0.000799	0.001653	0.018663		250.4	-56.0551	195.341	429.951
	1652.79	0.000931	0.000919	0.001305		250.2	183.132	2369.43	-83.4454		1652.79	0.00228	0.003112	0.017522		250.2	80.4589	76.3844	275.894		1652.79	0.000199	0.000679	0.001563		250.2	257.749	-189.319	423.197		1652.79	0.000807	0.001652	0.017872		250.2	-54.8499	222.929	420.805
	1651.82	0.000979	0.000966	0.001331		250	187.728	2467.83	-76.6185		1651.82	0.00234	0.003016	0.016566		250	84.6104	67.9985	276.304		1651.82	0.000244	0.00073	0.001653		250	271.498	-197.227	429.303		1651.82	0.000797	0.001614	0.016944		250	-54.4136	240.962	418.931
	1650.86	0.00104	0.001035	0.001373		249.8	194.012	2570.46	-70.4307		1650.86	0.00242	0.00294	0.01556		249.8	89.7214	64.9473	287.234		1650.86	0.000281	0.000769	0.001736		249.8	273.946	-199.829	440.608		1650.86	0.000764	0.001534	0.015904		249.8	-57.4885	270.636	403.607
	1649.9	0.00111	0.001118	0.001426		249.6	208.014	2687.45	-62.0361		1649.9	0.00252	0.002891	0.014561		249.6	98.9357	73.0285	305.775		1649.9	0.000306	0.000795	0.001815		249.6	276.562	-207.008	447.546		1649.9	0.000708	0.001415	0.014815		249.6	-56.9682	295.844	397.292
	1648.93	0.00119	0.001214	0.00149		249.4	223.671	2818.19	-60.6382		1648.93	0.00263	0.002865	0.013615		249.4	110.703	88.76	328.612		1648.93	0.000319	0.000812	0.001882		249.4	272.831	-210.503	447.562		1648.93	0.000631	0.001264	0.013744		249.4	-64.9135	325.602	388.661
	1647.97	0.00128	0.00132	0.001565		249.2	253.602	2962.9	-42.7029		1647.97	0.00275	0.00287	0.01279		249.2	128.98	107.473	361.084		1647.97	0.000325	0.000826	0.001956		249.2	267.128	-220.569	449.353		1647.97	0.000537	0.001088	0.012758		249.2	-67.5288	354.311	386.437
	1647	0.00139	0.001446	0.001665		249	287.321	3107.92	-25.4134		1647	0.00288	0.002913	0.012163		249	142.934	128.971	395.244		1647	0.000327	0.000842	0.002032		249	258.92	-233.664	450.566		1647	0.000435	0.000901	0.011931		249	-68.4993	392.479	384.076
	1646.04	0.00151	0.001579	0.001781		248.8	324.697	3258.34	-7.96538		1646.04	0.00301	0.002991	0.011801		248.8	155.346	150.016	429.033		1646.04	0.000329	0.000863	0.002113		248.8	250.393	-248.69	445.989		1646.04	0.000331	0.000713	0.011363		248.8	-81.5603	434.207	379.232
	1645.07	0.00164	0.00172	0.001916		248.6	360.805	3408.31	6.02999		1645.07	0.00315	0.003118	0.011778		248.6	163.315	171.884	464.184		1645.07	0.000332	0.000891	0.002211		248.6	240.166	-268.22	440.097		1645.07	0.000233	0.000536	0.011116		248.6	-91.6991	470.062	375.792
	1644.11	0.00178	0.001868	0.002073		248.4	391.737	3546.97	13.2553		1644.11	0.00327	0.003266	0.012126		248.4	168.024	199.215	497.602		1644.11	0.000336	0.000926	0.002326		248.4	223.741	-281.847	435.565		1644.11	0.000149	0.000383	0.011283		248.4	-109.185	500.37	365.125
	1643.15	0.00192	0.002014	0.002248		248.2	422.552	3683.38	16.8373		1643.15	0.00338	0.003457	0.012927		248.2	169.112	232.696	532.69		1643.15	0.00034	0.000966	0.002466		248.2	211.145	-294.958	428.705		1643.15	8.5e-05	0.000263	0.011903		248.2	-125.228	522.576	349.168
	1642.18	0.00205	0.002151	0.002436		248	451.706	3818.75	21.7582		1642.18	0.00346	0.003676	0.014176		248	167.983	273.112	566.932		1642.18	0.000344	0.001013	0.002623		248	195.034	-297.512	429.889		1642.18	4.6e-05	0.000185	0.013035		248	-143.472	538.637	327.058
	1641.22	0.00218	0.002292	0.002654		247.8	478.885	3952.83	35.6228		1641.22	0.0035	0.003919	0.015899		247.8	164.562	314.031	600.142		1641.22	0.00035	0.001072	0.002812		247.8	166.609	-302.838	434.774		1641.22	3.6e-05	0.000159	0.014679		247.8	-165.974	550.261	306.249
	1640.25	0.00229	0.002419	0.002884		247.6	501.978	4082.42	59.7874		1640.25	0.0035	0.004192	0.018062		247.6	158.369	348.984	629.306		1640.25	0.00036	0.001148	0.003048		247.6	135.938	-322.157	450.249		1640.25	5.8e-05	0.000192	0.016812		247.6	-188.734	560.604	277.094
	1639.29	0.00238	0.002536	0.003133		247.4	519.366	4203	73.2622		1639.29	0.00345	0.00448	0.02061		247.4	149.182	378.194	654.054		1639.29	0.000376	0.001248	0.003338		247.4	105.108	-346.174	465.918		1639.29	0.000116	0.000293	0.019363		247.4	-214.997	565.671	248.699
	1638.32	0.00245	0.002649	0.003406		247.2	532.735	4329.96	86.4835		1638.32	0.00334	0.00478	0.02341		247.2	137.168	405.401	680.777		1638.32	0.000401	0.001377	0.003697		247.2	73.6279	-376.966	485.57		1638.32	0.000212	0.000468	0.022228		247.2	-246.094	571.449	218.617
	1637.36	0.0025	0.002761	0.003702		247	535.381	4450.97	87.5335		1637.36	0.00319	0.00508	0.02633		247	122.34	425.58	704.29		1637.36	0.000438	0.001538	0.004108		247	35.3407	-404.515	502.499		1637.36	0.000347	0.000719	0.025229		247	-278.267	577.298	187.473
	1636.4	0.00253	0.002877	0.004027		246.8	541.527	4565.27	82.5564		1636.4	0.003	0.00536	0.02914		246.8	107.821	450.925	727.139		1636.4	0.000488	0.001738	0.004578		246.8	2.60685	-432.9	512.82		1636.4	0.000521	0.001044	0.028174		246.8	-310.023	575.981	165.621
	1635.43	0.00253	0.002992	0.004352		246.6	541.215	4679.22	83.9466		1635.43	0.00276	0.00559	0.03162		246.6	93.1256	476.222	752.301		1635.43	0.00055	0.00195	0.00507		246.6	-26.3372	-455.401	521.067		1635.43	0.000727	0.001428	0.030828		246.6	-341.091	585.475	139.698
	1634.47	0.00251	0.003117	0.004697		246.4	529.817	4789.88	81.6539		1634.47	0.00251	0.00575	0.03354		246.4	74.1017	497.076	772.19		1634.47	0.000618	0.002178	0.005588		246.4	-51.7073	-484.318	526.166		1634.47	0.000958	0.001857	0.032967		246.4	-372.414	587.791	114.908
	1633.5	0.00247	0.003252	0.005042		246.2	506.539	4885.1	78.8459		1633.5	0.00224	0.00579	0.03468		246.2	48.4141	508.86	789.423		1633.5	0.000689	0.002399	0.006079		246.2	-74.5557	-518.69	528.647		1633.5	0.0012	0.0023	0.0344		246.2	-397.869	588.097	73.4431
	1632.54	0.00241	0.003393	0.005363		246	478.276	4975.24	76.6633		1632.54	0.00198	0.00572	0.03495		246	15.6311	518.887	796.723		1632.54	0.000757	0.002607	0.006517		246	-100.76	-557.678	528.794		1632.54	0.00144	0.00275	0.03503		246	-420.183	586.011	34.7735
	1631.57	0.00233	0.00354	0.00565		245.8	444.935	5054.81	74.262		1631.57	0.00173	0.00552	0.03431		245.8	-20.9298	533.452	801.028		1631.57	0.00082	0.00277	0.00686		245.8	-128.285	-596.127	530.728		1631.57	0.00167	0.00316	0.03481		245.8	-442.107	589.888	-6.07253
	1630.61	0.00224	0.00368	0.00588		245.6	407.999	5138.86	69.7277		1630.61	0.00151	0.0052	0.03281		245.6	-56.7254	540.01	806.642		1630.61	0.000876	0.002896	0.007106		245.6	-157.765	-640.124	533.598		1630.61	0.00187	0.00353	0.03381		245.6	-463.817	579.507	-46.7549
	1629.65	0.00213	0.00379	0.00601		245.4	357.011	5212.68	70.7561		1629.65	0.0013	0.00477	0.03059		245.4	-100.65	544.023	806.79		1629.65	0.000924	0.002984	0.007234		245.4	-195.919	-684.711	534.511		1629.65	0.00203	0.00382	0.03212		245.4	-482.256	564.022	-86.0096
	1628.68	0.002	0.00387	0.00606		245.2	311.244	5303.51	73.694		1628.68	0.00113	0.00427	0.02786		245.2	-135.493	539.74	810.775		1628.68	0.000963	0.003013	0.007233		245.2	-229.457	-724.365	538.325		1628.68	0.00214	0.00402	0.02992		245.2	-497.298	558.175	-127.604
	1627.72	0.00187	0.0039	0.006		245	267.865	5402.86	68.7264		1627.72	0.00099	0.00374	0.02485		245	-169.241	531.38	815.732		1627.72	0.000993	0.003003	0.007123		245	-263.871	-760.92	541.307		1627.72	0.00221	0.00413	0.0274		245	-502.16	560.681	-156.32
	1626.75	0.00173	0.00387	0.00584		244.8	220.87	5507.52	53.9929		1626.75	0.000881	0.003191	0.021741		244.8	-198.65	519.402	816.8		1626.75	0.00101	0.00295	0.00692		244.8	-295.986	-797.926	538.91		1626.75	0.00224	0.00416	0.02475		244.8	-504.669	570.555	-188.67
	1625.79	0.00159	0.00378	0.00558		244.6	177.889	5618.99	41.0465		1625.79	0.000803	0.002683	0.018743		244.6	-229.849	501.896	818.527		1625.79	0.00102	0.00286	0.00665		244.6	-325.193	-851.686	525.373		1625.79	0.00222	0.0041	0.02211		244.6	-503.875	574.386	-215.812
	1624.82	0.00145	0.00361	0.00523		244.4	135.081	5743.44	22.1981		1624.82	0.000752	0.002212	0.015972		244.4	-257.838	486.983	825.603		1624.82	0.00102	0.00276	0.00635		244.4	-359.28	-887.658	516.03		1624.82	0.00215	0.00395	0.01959		244.4	-508.029	583.949	-243.804
	1623.86	0.00133	0.00341	0.00485		244.2	101.712	5884.1	-3.89689		1623.86	0.000725	0.001815	0.013525		244.2	-283.031	482.279	840.387		1623.86	0.00101	0.00264	0.00602		244.2	-387.407	-914.819	496.32		1623.86	0.00206	0.00375	0.0173		244.2	-516.081	593.28	-263.132
	1622.9	0.00121	0.00316	0.00442		244	79.4792	6033.93	-24.6911		1622.9	0.00072	0.001492	0.011452		244	-303.857	480.025	858.056		1622.9	0.000987	0.002497	0.005687		244	-412.968	-933.739	472.898		1622.9	0.00194	0.00351	0.01526		244	-520.802	611.406	-280.888
	1621.93	0.00111	0.0029	0.004		243.8	56.2804	6191.27	-41.702		1621.93	0.000728	0.001242	0.009752		243.8	-319.382	481.1	881.001		1621.93	0.000958	0.002368	0.005368		243.8	-438.819	-943.756	448.983		1621.93	0.00181	0.00324	0.0135		243.8	-520.513	638.962	-300.433
	1620.97	0.00102	0.00263	0.003594		243.6	47.1671	6366.47	-74.317		1620.97	0.000741	0.001055	0.008385		243.6	-329.218	487.101	912.206		1620.97	0.000925	0.002235	0.005075		243.6	-466.683	-959.345	423.959		1620.97	0.00167	0.00296	0.01201		243.6	-516.636	665.852	-311.915
	1620	0.000936	0.002356	0.003204		243.4	31.1254	6547.83	-100.358		1620	0.000754	0.000922	0.007302		243.4	-339.321	493.683	937.325		1620	0.000889	0.002109	0.004809		243.4	-495.22	-967.782	406.184		1620	0.00153	0.00269	0.01076		243.4	-510.165	702.796	-330.067
	1619.04	0.000854	0.002104	0.002855		243.2	29.5081	6745.19	-131.02		1619.04	0.000762	0.00083	0.00646		243.2	-345.733	496.383	966.08		1619.04	0.000854	0.001994	0.004564		243.2	-510.219	-969.643	388.603		1619.04	0.00139	0.00243	0.0097		243.2	-499.312	735.175	-341.544
	1618.07	0.000772	0.001862	0.002531		243	24.0933	6948.22	-176.877		1618.07	0.000762	0.000767	0.005787		243	-352.598	503.946	992.799		1618.07	0.000824	0.001894	0.004364		243	-520.526	-960.257	362.765		1618.07	0.00126	0.00219	0.00881		243	-484.708	771.873	-348.606
	1617.11	0.00069	0.001643	0.002239		242.8	31.14	7165.84	-236		1617.11	0.000754	0.00072	0.00524		242.8	-355.214	511.001	1018.35		1617.11	0.000799	0.001809	0.004179		242.8	-527.808	-934.666	335.133		1617.11	0.00114	0.001975	0.008035		242.8	-471.617	816.463	-353.723
	1616.15	0.00061	0.001441	0.001971		242.6	36.4687	7387.2	-300.645		1616.15	0.000741	0.00069	0.00476		242.6	-356.172	518.307	1036.68		1616.15	0.000779	0.001738	0.004028		242.6	-527.562	-898.94	305.758		1616.15	0.00104	0.001792	0.007342		242.6	-460.139	857.456	-350.58
	1615.18	0.000535	0.001259	0.001728		242.4	48.7755	7619.4	-374.161		1615.18	0.000723	0.000669	0.004339		242.4	-353.292	518.23	1057.37		1615.18	0.000763	0.001675	0.003885		242.4	-523.053	-860.112	273.944		1615.18	0.000947	0.001625	0.006695		242.4	-451.485	892.55	-348.851
	1614.22	0.000466	0.001095	0.001505		242.2	59.6092	7861.81	-460.541		1614.22	0.000701	0.000652	0.003932		242.2	-347.98	521.468	1076.2		1614.22	0.000747	0.001615	0.003755		242.2	-509.562	-814.404	232.508		1614.22	0.000868	0.001479	0.006079		242.2	-444.788	940.228	-343.246
	1613.25	0.000404	0.000948	0.0013		242	73.5045	8103.98	-538.649		1613.25	0.000676	0.000637	0.003537		242	-341.954	524.969	1095.05		1613.25	0.000729	0.001555	0.003625		242	-488.636	-768.518	179.12		1613.25	0.000797	0.001345	0.005465		242	-439.809	989.769	-347.4
	1612.29	0.00035	0.000816	0.001113		241.8	89.2362	8349.01	-609.3		1612.29	0.000648	0.000619	0.003129		241.8	-332.959	530.603	1112.38		1612.29	0.000707	0.001493	0.003493		241.8	-464.519	-723.94	120.439		1612.29	0.000731	0.001221	0.004851		241.8	-430.811	1040.15	-360.166
	1611.32	0.000302	0.000697	0.000941		241.6	109.389	8608.95	-698.462		1611.32	0.000617	0.000598	0.002728		241.6	-321.448	532.02	1128.69		1611.32	0.000682	0.001429	0.003359		241.6	-435.66	-680.96	62.1942		1611.32	0.000667	0.001102	0.004252		241.6	-431.615	1084.24	-373.247
	1610.36	0.000259	0.000589	0.000783		241.4	126.934	8874.07	-771.771		1610.36	0.000585	0.000575	0.002335		241.4	-313.934	534.101	1140.65		1610.36	0.000653	0.001363	0.003223		241.4	-415.04	-635.211	2.06368		1610.36	0.000605	0.000988	0.003658		241.4	-431.637	1125.31	-388.063
	1609.4	0.000221	0.000492	0.000641		241.2	145.416	9151.34	-841.282		1609.4	0.000553	0.00055	0.00196		241.2	-304.921	535.268	1152.34		1609.4	0.000623	0.001298	0.003098		241.2	-390.578	-586.055	-53.0213		1609.4	0.000545	0.00088	0.00308		241.2	-430.566	1170.49	-408.972
	1608.43	0.000188	0.000405	0.000514		241	165.054	9421.26	-904.164		1608.43	0.000522	0.000527	0.001607		241	-300.281	537.365	1155.08		1608.43	0.000591	0.001233	0.002963		241	-366.145	-548.795	-112.447		1608.43	0.000486	0.000777	0.002527		241	-426.851	1211.14	-433.264
	1607.47	0.000159	0.000328	0.000405		240.8	173.568	9684.29	-970.475		1607.47	0.000494	0.000506	0.001276		240.8	-293.869	531.593	1149.47		1607.47	0.00056	0.00117	0.00284		240.8	-337.862	-501.657	-179.785		1607.47	0.00043	0.00068	0.00201		240.8	-420.643	1253.28	-455.142
	1606.5	0.000134	0.000262	0.000314		240.6	175.673	9937.67	-1046.06		1606.5	0.000469	0.000487	0.000987		240.6	-291.08	524.977	1142.79		1606.5	0.00053	0.001108	0.002718		240.6	-301.488	-460.652	-249.053		1606.5	0.000377	0.000589	0.001532		240.6	-407.823	1291.24	-486.901
	1605.54	0.000112	0.000204	0.000238		240.4	173.434	10192.7	-1119.22		1605.54	0.000447	0.00047	0.000748		240.4	-291.541	514.551	1126.41		1605.54	0.0005	0.001047	0.002597		240.4	-263.375	-422.342	-315.196		1605.54	0.000327	0.000505	0.001104		240.4	-389.022	1319.11	-517.874
	1604.57	9.3e-05	0.000154	0.000176		240.2	162.504	10438.2	-1202.66		1604.57	0.000428	0.000456	0.000563		240.2	-294.492	502.648	1101.77		1604.57	0.000473	0.00099	0.00248		240.2	-220.503	-374.232	-380.319		1604.57	0.00028	0.000427	0.000752		240.2	-374.553	1352.1	-544.946
	1603.61	7.8e-05	0.000113	0.000128		240	156.27	10685.5	-1282.91		1603.61	0.000411	0.000441	0.000415		240	-298.555	485.287	1079		1603.61	0.000447	0.000935	0.002375		240	-171.458	-325.499	-442.757		1603.61	0.000237	0.000355	0.000531		240	-359.714	1382.52	-577.076
	1602.65	6.5e-05	9.1e-05	0.000104		239.8	148.114	10925.7	-1348.28		1602.65	0.000395	0.000427	0.000306		239.8	-302.456	468.202	1049.72		1602.65	0.000423	0.000884	0.002274		239.8	-128.537	-285.808	-502.03		1602.65	0.000198	0.00029	0.00036		239.8	-350.958	1411.37	-613.882
	1601.68	5.4e-05	7.6e-05	9e-05		239.6	150.585	11168.9	-1415.69		1601.68	0.000377	0.000409	0.000226		239.6	-301.295	444.482	1025.3		1601.68	0.0004	0.000835	0.002185		239.6	-84.4441	-254.824	-561.112		1601.68	0.000162	0.00023	0.000233		239.6	-343.643	1437.37	-666.622
	1600.72	4.6e-05	6.9e-05	8.6e-05		239.4	143.669	11407.1	-1469.79		1600.72	0.000358	0.000388	0.000172		239.4	-299.791	416.218	996.761		1600.72	0.000377	0.00079	0.00211		239.4	-43.4161	-234.506	-618.77		1600.72	0.000132	0.00018	0.000151		239.4	-334.289	1460.19	-720.549
	1599.75	3.9e-05	6.7e-05	8.9e-05		239.2	135.93	11646.5	-1518.33		1599.75	0.000338	0.000364	0.000139		239.2	-296.417	382.547	974.542		1599.75	0.000355	0.000749	0.002039		239.2	-5.38553	-222.845	-671.411		1599.75	0.000108	0.000144	0.000111		239.2	-326.492	1482.65	-787.905
	1598.79	3.4e-05	7.1e-05	9.9e-05		239	133.557	11880.5	-1565.58		1598.79	0.000316	0.000335	0.000118		239	-291.141	355.273	955.364		1598.79	0.000334	0.000713	0.001973		239	27.1312	-206.592	-711.428		1598.79	8.9e-05	0.00012	0.000102		239	-311.088	1507.46	-855.513
	1597.82	3e-05	7.7e-05	0.000113		238.8	142.426	12109.7	-1603.59		1597.82	0.000294	0.000303	0.000105		238.8	-280.334	325.623	943.113		1597.82	0.000313	0.00068	0.00191		238.8	57.5644	-189.061	-739.93		1597.82	7.7e-05	0.000106	0.000115		238.8	-288.642	1528.17	-923.092
	1596.86	3.2e-05	8.9e-05	0.000134		238.6	153.756	12332.7	-1643.05		1596.86	0.000272	0.000268	9.3e-05		238.6	-266.507	294.506	930.705		1596.86	0.000293	0.000652	0.001852		238.6	84.8574	-164.419	-765.638		1596.86	7e-05	0.0001	0.00014		238.6	-270.157	1556.29	-996.832
	1595.9	3.4e-05	9.9e-05	0.000153		238.4	166.676	12535	-1682.01		1595.9	0.000251	0.000232	7.9e-05		238.4	-255.218	262.189	910.114		1595.9	0.000275	0.000629	0.001809		238.4	111.038	-144.527	-788.848		1595.9	6.6e-05	9.8e-05	0.000167		238.4	-249.573	1572.85	-1065.91
	1594.93	3.5e-05	0.000104	0.000166		238.2	182.885	12734.2	-1714.95		1594.93	0.000228	0.000191	5.3e-05		238.2	-237.099	227.42	890.126		1594.93	0.000258	0.000609	0.001759		238.2	138.543	-121.959	-812.27		1594.93	6.5e-05	0.0001	0.000189		238.2	-226.16	1594.73	-1147.99
	1593.97	3.5e-05	0.000105	0.000174		238	200.687	12909.7	-1752.28		1593.97	0.000205	0.00015	1.8e-05		238	-220.485	188.503	862.876		1593.97	0.000243	0.000591	0.001711		238	172.147	-96.9256	-825.438		1593.97	6.5e-05	0.000101	0.0002		238	-203.459	1615.9	-1222.38
	1593	3.3e-05	9.9e-05	0.000173		237.8	211.604	13055.6	-1786.67		1593	0.000181	0.000108	-2.9e-05		237.8	-199.157	151.201	831.978		1593	0.000229	0.000573	0.001653		237.8	211.804	-70.176	-837.99		1593	6.5e-05	0.000101	0.000199		237.8	-181.965	1632.41	-1309.1
	1592.04	2.9e-05	8.8e-05	0.000164		237.6	219.938	13184.4	-1829.55		1592.04	0.000155	9.7e-05	-5.5e-05		237.6	-176.388	103.541	805.339		1592.04	0.000217	0.000556	0.001606		237.6	259.549	-48.0286	-845.676		1592.04	6.9e-05	0.000103	0.000191		237.6	-160.404	1652.57	-1402.85
	1591.07	2.5e-05	7.4e-05	0.000149		237.4	237.727	13280.7	-1873.19		1591.07	0.000128	8.6e-05	-8.7e-05		237.4	-154.938	59.3103	773.719		1591.07	0.000206	0.000536	0.001546		237.4	307.11	-37.3989	-849.078		1591.07	7.3e-05	0.000103	0.000176		237.4	-138.445	1671.31	-1508.1
	1590.11	2.2e-05	6.1e-05	0.000132		237.2	264.366	13357.5	-1903.27		1590.11	0.000101	7.5e-05	-0.000124		237.2	-130.773	14.1479	741.053		1590.11	0.000196	0.000515	0.001487		237.2	351.082	-23.5036	-852.449		1590.11	7.7e-05	0.0001	0.000158		237.2	-118.966	1689.8	-1628.82
	1589.15	2.1e-05	5.1e-05	0.000116		237	306.009	13407.3	-1947.35		1589.15	7.6e-05	6.6e-05	-0.000158		237	-101.076	-30.9841	712.454		1589.15	0.000187	0.000491	0.001426		237	388.081	-14.7991	-852.891		1589.15	7.9e-05	9.3e-05	0.000138		237	-101.279	1700.59	-1771.06
	1588.18	2.6e-05	4.6e-05	0.000103		236.8	354.353	13426.3	-1986.69		1588.18	5.4e-05	5.9e-05	-0.000188		236.8	-71.0195	-82.0337	677.262		1588.18	0.000177	0.000464	0.001362		236.8	424.391	-14.2383	-852.329		1588.18	7.9e-05	8.2e-05	0.000122		236.8	-84.5496	1700.5	-1929.42
	1587.22	3.7e-05	4.9e-05	9.7e-05		236.6	405.405	13399.7	-2028.59		1587.22	3.6e-05	5.3e-05	-0.00021		236.6	-36.7135	-133.379	633.973		1587.22	0.000166	0.000434	0.001295		236.6	452.448	-11.8759	-848.878		1587.22	7.7e-05	7.9e-05	0.000123		236.6	-71.2821	1700.22	-2096.88
	1586.25	5.5e-05	5.9e-05	9.7e-05		236.4	465.517	13348	-2076.36		1586.25	2.3e-05	5e-05	-0.000223		236.4	-3.18974	-191.03	588.108		1586.25	0.000154	0.000402	0.001225		236.4	482.995	-7.4916	-840.312		1586.25	7.5e-05	8.8e-05	0.000147		236.4	-54.7749	1694.29	-2273.68
	1585.29	8e-05	7.8e-05	0.000107		236.2	530.8	13252.1	-2126.38		1585.29	1.5e-05	5e-05	-0.000224		236.2	29.4722	-249.697	537.031		1585.29	0.00014	0.000368	0.001153		236.2	516.009	2.00938	-831.696		1585.29	7e-05	9.1e-05	0.000178		236.2	-36.4251	1684.84	-2447.3
	1584.32	0.000113	0.000106	0.000127		236	595.619	13102.6	-2188.16		1584.32	1.2e-05	5.2e-05	-0.000215		236	61.4082	-304.979	480.792		1584.32	0.000125	0.000332	0.001077		236	556.024	12.8833	-822.703		1584.32	6.5e-05	9e-05	0.000216		236	-20.883	1676.69	-2637.11
	1583.36	0.00015	0.00014	0.000155		235.8	657.931	12892.6	-2248.9		1583.36	1.6e-05	5.9e-05	-0.000192		235.8	91.8065	-361.329	416.031		1583.36	0.00011	0.000296	0.000999		235.8	599.195	20.9795	-817.143		1583.36	5.8e-05	8.3e-05	0.000261		235.8	-4.40005	1664.63	-2825.7
	1582.4	0.000192	0.000183	0.000195		235.6	720.15	12624.3	-2316.79		1582.4	2.4e-05	6.8e-05	-0.000157		235.6	121.014	-425.412	341.503		1582.4	9.4e-05	0.000259	0.000919		235.6	654.21	18.2839	-813.329		1582.4	5.1e-05	7.2e-05	0.000313		235.6	9.06401	1653.39	-3021.7
	1581.43	0.000236	0.000231	0.000241		235.4	784.536	12284.8	-2386.71		1581.43	3.6e-05	7.8e-05	-0.000113		235.4	155.982	-496.844	249.409		1581.43	7.8e-05	0.000223	0.000837		235.4	707.769	10.8581	-817.591		1581.43	4.3e-05	5.6e-05	0.000371		235.4	19.1606	1632.78	-3234.61
	1580.47	0.000282	0.000283	0.000294		235.2	844.617	11875.8	-2444.77		1580.47	5.2e-05	8.8e-05	-5.9e-05		235.2	189.92	-577.611	150.675		1580.47	6.4e-05	0.000189	0.000756		235.2	777.418	1.09324	-820.167		1580.47	3.5e-05	3.8e-05	0.000438		235.2	25.5389	1604.75	-3441.34
	1579.5	0.000329	0.000341	0.000354		235	896.049	11399.3	-2509.29		1579.5	7e-05	9.7e-05	2e-06		235	220.319	-664.709	39.406		1579.5	5.2e-05	0.000157	0.000676		235	843.273	1.6834	-828.493		1579.5	2.7e-05	2e-05	0.000514		235	33.4373	1583.36	-3678.6
	1578.54	0.000377	0.000401	0.000418		234.8	942.491	10866.4	-2574.49		1578.54	9.2e-05	0.000107	7.4e-05		234.8	247.962	-758.417	-76.2522		1578.54	4.3e-05	0.00013	0.0006		234.8	913.317	-1.12193	-827.77		1578.54	2.1e-05	6e-06	0.000602		234.8	45.2885	1551.58	-3928.38
	1577.57	0.000426	0.000465	0.000486		234.6	995.145	10283.4	-2652.39		1577.57	0.000118	0.000121	0.000159		234.6	279.811	-861.928	-188.056		1577.57	3.9e-05	0.000109	0.000531		234.6	989.239	2.53219	-821.453		1577.57	1.6e-05	-5e-06	0.0007		234.6	58.6688	1522.56	-4180.95
	1576.61	0.000477	0.00053	0.000555		234.4	1048.85	9627.22	-2728.28		1576.61	0.000147	0.000138	0.000257		234.4	305.285	-974.314	-306.177		1576.61	4e-05	9.5e-05	0.000469		234.4	1059.06	10.4724	-815.692		1576.61	1.4e-05	-9e-06	0.000814		234.4	70.0324	1496.33	-4420.05
	1575.65	0.00053	0.000596	0.000625		234.2	1102.17	8923.11	-2787.69		1575.65	0.00018	0.000163	0.000373		234.2	331.667	-1089.26	-429.393		1575.65	4.3e-05	8.5e-05	0.000414		234.2	1124.44	21.7052	-810.536		1575.65	1.5e-05	-8e-06	0.000944		234.2	82.769	1466.54	-4658.48
	1574.68	0.000586	0.000661	0.000698		234	1164.42	8181.92	-2838.48		1574.68	0.000216	0.000195	0.000532		234	359.664	-1211.72	-550.203		1574.68	4.8e-05	7.9e-05	0.000366		234	1197.54	33.3433	-803.218		1574.68	2.1e-05	1e-06	0.001091		234	105.248	1438.33	-4891.14
	1573.72	0.000645	0.000724	0.000771		233.8	1231.39	7393.42	-2863.54		1573.72	0.000252	0.000233	0.00076		233.8	387.844	-1338.77	-680.154		1573.72	5.2e-05	7.5e-05	0.000323		233.8	1273.99	51.3097	-798.335		1573.72	3e-05	1.7e-05	0.001267		233.8	127.836	1416.17	-5115.46
	1572.75	0.000705	0.000782	0.00084		233.6	1282.31	6539.34	-2887.99		1572.75	0.000289	0.000277	0.001011		233.6	416.138	-1472.37	-816.218		1572.75	5.4e-05	7.3e-05	0.000285		233.6	1350.16	76.4684	-788.172		1572.75	4.3e-05	4.2e-05	0.001472		233.6	142.987	1411.93	-5321.08
	1571.79	0.000767	0.000836	0.000909		233.4	1339.02	5638.68	-2909.6		1571.79	0.000326	0.000325	0.001288		233.4	449.638	-1615.17	-944.909		1571.79	5.7e-05	7.5e-05	0.000255		233.4	1422.51	97.4307	-781.217		1571.79	6e-05	7.6e-05	0.001706		233.4	154.758	1409.26	-5515.17
	1570.82	0.000832	0.00089	0.00098		233.2	1389.98	4693.22	-2925.04		1570.82	0.000363	0.00037	0.00159		233.2	479.323	-1760.78	-1077.77		1570.82	6e-05	8.1e-05	0.000231		233.2	1505.9	99.0226	-778.103		1570.82	7.9e-05	9e-05	0.00195		233.2	166.458	1400.23	-5719.86
	1569.86	0.0009	0.000943	0.001054		233	1440.34	3698.82	-2936.02		1569.86	0.000403	0.000398	0.001898		233	513.369	-1905.71	-1214.84		1569.86	6.1e-05	8.6e-05	0.000209		233	1588.3	98.2	-776.687		1569.86	9.8e-05	0.000107	0.002227		233	175.786	1397.14	-5925.36
	1568.9	0.000972	0.000998	0.001134		232.8	1485.9	2661.76	-2928.05		1568.9	0.000444	0.00043	0.00225		232.8	546.869	-2056.5	-1349.76		1568.9	6e-05	8.9e-05	0.000189		232.8	1672	96.6286	-771.892		1568.9	0.000118	0.000126	0.002546		232.8	186.428	1400.92	-6140.36
	1567.93	0.00105	0.001059	0.001223		232.6	1534.3	1580.87	-2901.51		1567.93	0.000488	0.000469	0.002649		232.6	585.565	-2220.29	-1482.92		1567.93	5.6e-05	8.9e-05	0.00017		232.6	1755.37	88.942	-753.598		1567.93	0.000137	0.000144	0.002904		232.6	196.086	1390.45	-6344.62
	1566.97	0.00113	0.001127	0.001324		232.4	1591.84	475.249	-2886.57		1566.97	0.000531	0.00051	0.00308		232.4	624.613	-2389.41	-1615.7		1566.97	4.7e-05	8.3e-05	0.00015		232.4	1835.18	81.7809	-737.624		1566.97	0.000154	0.000158	0.003308		232.4	204.224	1390.85	-6549.75
	1566	0.00121	0.001195	0.001431		232.2	1658.04	-660.66	-2864.21		1566	0.000572	0.000551	0.003551		232.2	664.413	-2558.29	-1744.54		1566	3.4e-05	7.4e-05	0.000133		232.2	1912.8	87.8893	-713.986		1566	0.00017	0.00017	0.00375		232.2	213.429	1382.59	-6762.94
	1565.04	0.00129	0.001264	0.001544		232	1724.12	-1815.5	-2856.91		1565.04	0.000609	0.000588	0.004058		232	698.998	-2725.2	-1875.25		1565.04	1.6e-05	6.2e-05	0.000118		232	1992.84	91.4804	-683.089		1565.04	0.000186	0.00018	0.00424		232	222.408	1377.15	-6969.43
	1564.07	0.00136	0.001324	0.001655		231.8	1791.8	-2985.79	-2848.37		1564.07	0.000639	0.000619	0.004589		231.8	736.125	-2890.42	-2001.91		1564.07	-4e-06	5.1e-05	0.000101		231.8	2064.07	88.1915	-645.6		1564.07	0.000201	0.00019	0.00477		231.8	230.19	1367.36	-7178.59
	1563.11	0.00143	0.001388	0.001777		231.6	1874.02	-4161	-2833.25		1563.11	0.000662	0.000641	0.005151		231.6	763.381	-3054.52	-2125.98		1563.11	-2.3e-05	4.5e-05	8.2e-05		231.6	2124.28	80.003	-611.875		1563.11	0.000218	0.000204	0.005344		231.6	229.183	1359.86	-7397.16
	1562.15	0.0015	0.001456	0.001909		231.4	1953.3	-5316.85	-2813.16		1562.15	0.000677	0.000653	0.005713		231.4	790.33	-3221.6	-2251.79		1562.15	-3.7e-05	4.8e-05	7.6e-05		231.4	2162.11	61.1182	-576.031		1562.15	0.000238	0.000225	0.005965		231.4	217.316	1348.86	-7624.03
	1561.18	0.00155	0.001509	0.002031		231.2	2048	-6446.32	-2776.6		1561.18	0.000684	0.000658	0.006298		231.2	818.004	-3383.71	-2372.63		1561.18	-4.2e-05	6.5e-05	8.7e-05		231.2	2196.75	19.7525	-529.866		1561.18	0.000262	0.000254	0.006604		231.2	200.397	1326.46	-7868.8
	1560.22	0.0016	0.001568	0.002162		231	2145.35	-7562.48	-2738.34		1560.22	0.000688	0.000661	0.006891		231	846.318	-3542.89	-2499.92		1560.22	-3.5e-05	9.6e-05	0.000112		231	2233.92	-29.3178	-480.056		1560.22	0.000291	0.00029	0.00726		231	183.143	1299.83	-8126.63
	1559.25	0.00164	0.001621	0.002289		230.8	2240.87	-8670.56	-2712.87		1559.25	0.00069	0.000667	0.007487		230.8	871.901	-3699.59	-2627.45		1559.25	-1.7e-05	0.00014	0.000151		230.8	2262.82	-69.5183	-428.909		1559.25	0.000327	0.000333	0.007923		230.8	158.341	1272.18	-8388.19
	1558.29	0.00169	0.001686	0.002428		230.6	2331.7	-9749	-2680.55		1558.29	0.000696	0.000683	0.008083		230.6	899.153	-3862.02	-2756.14		1558.29	9e-06	0.00019	0.000196		230.6	2293.2	-119.123	-384.692		1558.29	0.000367	0.000377	0.008557		230.6	130.504	1225.75	-8661.62
	1557.32	0.00173	0.00174	0.002555		230.4	2430.14	-10808.9	-2672.21		1557.32	0.000704	0.000705	0.008665		230.4	921.649	-4028.09	-2882.02		1557.32	3.8e-05	0.000241	0.000243		230.4	2325.77	-177.399	-337.484		1557.32	0.00041	0.000418	0.009168		230.4	105.127	1165.37	-8948.07
	1556.36	0.00178	0.0018	0.002686		230.2	2526.56	-11855.6	-2660.11		1556.36	0.000714	0.000731	0.009221		230.2	938.803	-4192.5	-3016.95		1556.36	6.4e-05	0.000288	0.000286		230.2	2349.98	-234.395	-286.073		1556.36	0.000451	0.000454	0.009724		230.2	68.1689	1093.17	-9233.94
	1555.4	0.00182	0.001844	0.002798		230	2619.17	-12891.3	-2647.02		1555.4	0.000724	0.000752	0.009722		230	953.002	-4351.72	-3153.27		1555.4	8.3e-05	0.000325	0.000321		230	2369.58	-283.453	-222.313		1555.4	0.000489	0.000484	0.010234		230	30.5329	1015.29	-9509.77
	1554.43	0.00186	0.001882	0.002902		229.8	2719.02	-13883.6	-2626.44		1554.43	0.000733	0.000765	0.010165		229.8	965.178	-4515.03	-3281.89		1554.43	9.3e-05	0.000353	0.000347		229.8	2389.42	-317.831	-153.587		1554.43	0.000522	0.000509	0.010679		229.8	-5.10993	944.761	-9789.95
	1553.47	0.0019	0.001908	0.002988		229.6	2806.95	-14844.7	-2616.89		1553.47	0.00074	0.000766	0.010526		229.6	970.81	-4676.86	-3422.21		1553.47	9.4e-05	0.000371	0.000363		229.6	2416.89	-346.618	-94.3909		1553.47	0.000548	0.000526	0.011046		229.6	-40.5537	865.762	-10079.8
	1552.5	0.00193	0.001917	0.003057		229.4	2894.67	-15766.2	-2625.29		1552.5	0.000743	0.000751	0.010801		229.4	978.823	-4834.08	-3560.76		1552.5	8.7e-05	0.00038	0.000369		229.4	2439.35	-373.625	-31.9024		1552.5	0.000568	0.000538	0.011338		229.4	-79.7059	782.413	-10360.2
	1551.54	0.00196	0.001922	0.003122		229.2	2979.06	-16647.2	-2629.9		1551.54	0.000744	0.000735	0.011015		229.2	984.362	-4981.35	-3703.11		1551.54	7.3e-05	0.000381	0.000365		229.2	2454.72	-399.595	33.0292		1551.54	0.000583	0.000562	0.011572		229.2	-127.184	708.032	-10642
	1550.57	0.00199	0.001924	0.003174		229	3055.12	-17480.6	-2622.88		1550.57	0.000743	0.000709	0.011129		229	988.489	-5125.75	-3850.41		1550.57	5.5e-05	0.000375	0.000352		229	2461.89	-427.869	101.706		1550.57	0.000594	0.000585	0.011715		229	-183.764	619.228	-10924.2
	1549.61	0.00201	0.001914	0.003214		228.8	3125.53	-18263.6	-2622.17		1549.61	0.00074	0.000668	0.011138		228.8	988.884	-5279.22	-3993.98		1549.61	3.5e-05	0.000365	0.000333		228.8	2461.1	-463.243	167.427		1549.61	0.000601	0.000601	0.011771		228.8	-245.753	535.945	-11196.2
	1548.65	0.00202	0.001896	0.003236		228.6	3186.45	-19001.5	-2591.67		1548.65	0.000735	0.000614	0.011054		228.6	985.549	-5426.7	-4141.85		1548.65	1.4e-05	0.000352	0.000309		228.6	2454.88	-497.802	244.362		1548.65	0.000605	0.000609	0.011729		228.6	-313.285	452.437	-11457.1
	1547.68	0.00203	0.00188	0.00326		228.4	3238.59	-19679.7	-2571.12		1547.68	0.000729	0.000548	0.010868		228.4	976.861	-5569.04	-4296.61		1547.68	-7e-06	0.000337	0.000329		228.4	2451.41	-532.262	323.319		1547.68	0.000605	0.00061	0.01158		228.4	-371.75	361.696	-11720.4
	1546.72	0.00204	0.001869	0.003279		228.2	3293.32	-20316.1	-2553.31		1546.72	0.000722	0.000471	0.010571		228.2	965.971	-5710.38	-4449.16		1546.72	-2.7e-05	0.00032	0.000342		228.2	2440.16	-557.729	400.298		1546.72	0.000601	0.000604	0.011334		228.2	-437.498	267.171	-11967.7
	1545.75	0.00203	0.001843	0.003283		228	3343.08	-20908.7	-2553.51		1545.75	0.000713	0.000383	0.010193		228	948.639	-5841.21	-4602.02		1545.75	-4.3e-05	0.000307	0.000354		228	2425.92	-570.738	475.435		1545.75	0.000593	0.000591	0.010991		228	-503.353	183.835	-12179.5
	1544.79	0.00202	0.001824	0.003284		227.8	3384.67	-21443.5	-2540.55		1544.79	0.000703	0.000286	0.009716		227.8	926.761	-5974.2	-4748.05		1544.79	-5.3e-05	0.000298	0.000363		227.8	2419.25	-567.357	545.925		1544.79	0.000582	0.000575	0.010545		227.8	-569.05	102.99	-12386.6
	1543.82	0.00201	0.001812	0.003282		227.6	3418.93	-21946	-2516.09		1543.82	0.000692	0.000182	0.009162		227.6	899.366	-6105.53	-4894.06		1543.82	-5.6e-05	0.000296	0.000373		227.6	2416.09	-563.339	626.283		1543.82	0.000568	0.000557	0.010007		227.6	-628.903	20.9283	-12589.1
	1542.86	0.00199	0.001796	0.003266		227.4	3437.98	-22417	-2498.32		1542.86	0.000681	7.5e-05	0.008535		227.4	866.477	-6232.36	-5035.16		1542.86	-5e-05	0.000302	0.000384		227.4	2400.03	-558.301	720.45		1542.86	0.000553	0.00054	0.0094		227.4	-698.836	-55.9536	-12783.9
	1541.9	0.00196	0.001774	0.003244		227.2	3448.42	-22859.5	-2492.34		1541.9	0.000671	-3.1e-05	0.007869		227.2	834.333	-6355.95	-5172.33		1541.9	-3.6e-05	0.000314	0.000394		227.2	2372.27	-549.145	829.179		1541.9	0.000538	0.000527	0.008727		227.2	-783.706	-122.945	-12968.4
	1540.93	0.00193	0.001756	0.003206		227	3438.04	-23261.2	-2478.62		1540.93	0.000663	-0.000133	0.007167		227	800.507	-6471.8	-5302.7		1540.93	-1.4e-05	0.00033	0.000403		227	2345.51	-543.534	921.699		1540.93	0.000524	0.000517	0.007997		227	-870.464	-186.249	-13151
	1539.97	0.0019	0.001738	0.003168		226.8	3413.68	-23627.4	-2474.33		1539.97	0.000658	-0.000227	0.006443		226.8	759.132	-6589.85	-5430.96		1539.97	1.2e-05	0.000346	0.000409		226.8	2320.22	-540.229	1016.84		1539.97	0.000512	0.000508	0.007238		226.8	-953.899	-248.704	-13322.8
	1539	0.00187	0.00172	0.00312		226.6	3364.85	-23959.7	-2474.77		1539	0.000657	-0.000309	0.005731		226.6	712.502	-6702.42	-5561.23		1539	3.7e-05	0.000354	0.000405		226.6	2271.73	-533.013	1119.14		1539	0.000502	0.000498	0.006458		226.6	-1050.06	-306.103	-13485.2
	1538.04	0.00185	0.001708	0.003068		226.4	3320.18	-24251.1	-2464.34		1538.04	0.000658	-0.000382	0.005028		226.4	663.456	-6815.78	-5675.3		1538.04	5.9e-05	0.000355	0.000394		226.4	2213.55	-529.852	1236.24		1538.04	0.000491	0.000488	0.005678		226.4	-1146.4	-374.973	-13642.4
	1537.07	0.00183	0.001694	0.003014		226.2	3261.47	-24508.1	-2450.82		1537.07	0.00066	-0.00045	0.00434		226.2	605.766	-6927.97	-5786.67		1537.07	7.2e-05	0.000342	0.00037		226.2	2145.47	-531.273	1356.09		1537.07	0.000477	0.000495	0.004935		226.2	-1252.57	-447.406	-13795.3
	1536.11	0.0018	0.001666	0.002946		226	3183.79	-24729.6	-2448.14		1536.11	0.00066	-0.00051	0.00368		226	543.216	-7041.24	-5898.42		1536.11	7.7e-05	0.000318	0.000338		226	2076.57	-539.072	1471.88		1536.11	0.000458	0.000492	0.004212		226	-1360.41	-534.479	-13928.4
	1535.15	0.00178	0.001645	0.002875		225.8	3099.32	-24918.5	-2463.92		1535.15	0.000656	-0.000574	0.003046		225.8	479.567	-7152.74	-5995.1		1535.15	7.4e-05	0.000286	0.000301		225.8	1997.64	-537.509	1591.36		1535.15	0.000433	0.000477	0.003507		225.8	-1466.59	-616.743	-14051.2
	1534.18	0.00176	0.001624	0.002814		225.6	3008.65	-25084	-2496.59		1534.18	0.00065	-0.00063	0.00245		225.6	408.402	-7257.15	-6091.99		1534.18	6.5e-05	0.000247	0.000257		225.6	1913.22	-532.272	1707.44		1534.18	0.000402	0.000452	0.002832		225.6	-1576.3	-692.006	-14165.6
	1533.22	0.00174	0.001602	0.002742		225.4	2914.79	-25211	-2535.3		1533.22	0.000642	-0.000688	0.001882		225.4	331.566	-7350.42	-6170.35		1533.22	5.2e-05	0.000205	0.000202		225.4	1832.87	-535.094	1818.58		1533.22	0.000367	0.000417	0.002197		225.4	-1685.64	-770.393	-14269.9
	1532.25	0.00172	0.001582	0.002682		225.2	2815.58	-25299.5	-2587.82		1532.25	0.000633	-0.000747	0.001353		225.2	250.663	-7445.04	-6230.27		1532.25	3.6e-05	0.00016	0.000144		225.2	1751.28	-526.968	1933.27		1532.25	0.000328	0.000373	0.001593		225.2	-1796.62	-831.672	-14359.1
	1531.29	0.0017	0.001562	0.002622		225	2700.85	-25362.2	-2647.47		1531.29	0.000624	-0.000796	0.000884		225	164.209	-7532.52	-6281.34		1531.29	1.8e-05	0.000114	8.7e-05		225	1673.37	-518.139	2042.75		1531.29	0.000288	0.000326	0.001041		225	-1915.01	-887.038	-14446
	1530.32	0.00167	0.001535	0.002555		224.8	2574.53	-25390.4	-2688.78		1530.32	0.000614	-0.000836	0.000464		224.8	81.0601	-7614.74	-6317.09		1530.32	-1e-06	7e-05	3.4e-05		224.8	1596.02	-523.896	2166.89		1530.32	0.000247	0.000277	0.000538		224.8	-2030.96	-943.116	-14527.3
	1529.36	0.00165	0.001519	0.002499		224.6	2434.61	-25388.9	-2754.21		1529.36	0.000606	-0.000864	0.000105		224.6	2.79171	-7693.93	-6333.99		1529.36	-1.8e-05	3.1e-05	-1.2e-05		224.6	1512.09	-524.698	2288.77		1529.36	0.000206	0.000232	0.000314		224.6	-2158.51	-995.685	-14607.3
	1528.4	0.00163	0.001506	0.002454		224.4	2293	-25344.2	-2826.55		1528.4	0.000599	-0.000891	-0.000198		224.4	-68.0182	-7755.74	-6341.11		1528.4	-3.2e-05	0	-4.8e-05		224.4	1407.63	-527.148	2407.32		1528.4	0.000168	0.000196	0.000202		224.4	-2286.61	-1035.8	-14666.1
	1527.43	0.00161	0.001496	0.002416		224.2	2142.22	-25263.1	-2897.93		1527.43	0.000598	-0.000892	-0.000417		224.2	-141.179	-7810.45	-6333.08		1527.43	-4.1e-05	-2.1e-05	-7e-05		224.2	1303.73	-520.15	2516.56		1527.43	0.000133	0.00017	0.000166		224.2	-2416.78	-1077.35	-14711.3
	1526.47	0.00159	0.001488	0.002384		224	1971.23	-25148.8	-2971.29		1526.47	0.000604	-0.000876	-0.000557		224	-213.262	-7865.58	-6313.65		1526.47	-4.4e-05	-3.2e-05	-7.9e-05		224	1192.83	-515.994	2638.42		1526.47	0.000103	0.000123	0.000179		224	-2541.79	-1117.65	-14735.7
	1525.5	0.00159	0.001504	0.002381		223.8	1805.75	-25001.7	-3046.34		1525.5	0.000622	-0.000838	-0.000615		223.8	-287.318	-7908.25	-6282.22		1525.5	-4.2e-05	-3.3e-05	-7.4e-05		223.8	1078.13	-509.643	2749.51		1525.5	7.8e-05	6.7e-05	0.000253		223.8	-2670.71	-1151.41	-14739.7
	1524.54	0.00159	0.001522	0.002383		223.6	1648.07	-24813.7	-3133.51		1524.54	0.000651	-0.000769	-0.000619		223.6	-354.336	-7947.69	-6231.81		1524.54	-3.4e-05	-2.4e-05	-5.5e-05		223.6	965.404	-489.878	2861.47		1524.54	5.9e-05	2.7e-05	0.000361		223.6	-2789.89	-1181.4	-14735.3
	1523.57	0.00161	0.001564	0.002413		223.4	1492.5	-24599.6	-3235.49		1523.57	0.000692	-0.000678	-0.000548		223.4	-427.578	-7962.59	-6165.31		1523.57	-2.3e-05	-1.1e-05	-3e-05		223.4	842.489	-468.681	2963.4		1523.57	4.6e-05	1e-06	0.000507		223.4	-2904.7	-1206.4	-14720.2
	1522.61	0.00163	0.00161	0.002449		223.2	1338.97	-24364.4	-3357.63		1522.61	0.000742	-0.000578	-0.000427		223.2	-500.31	-7966.84	-6090.88		1522.61	-9e-06	7e-06	2e-06		223.2	724.942	-458.785	3058.49		1522.61	3.8e-05	-1.1e-05	0.000709		223.2	-3013.07	-1220.26	-14679.8
	1521.65	0.00166	0.00167	0.002498		223	1181.62	-24102.6	-3497.41		1521.65	0.000798	-0.000452	-0.00026		223	-569.968	-7951.6	-5999.52		1521.65	5e-06	2.3e-05	3.2e-05		223	594.301	-437.638	3141.41		1521.65	3.5e-05	-1.2e-05	0.00094		223	-3125.51	-1209.13	-14628.4
	1520.68	0.00169	0.001733	0.002549		222.8	1037.06	-23811.5	-3631.12		1520.68	0.000852	-0.000338	-0.000109		222.8	-630.657	-7925.46	-5880.48		1520.68	1.8e-05	5.8e-05	7.9e-05		222.8	465.41	-415.073	3217.6		1520.68	3.5e-05	-7e-06	0.001173		222.8	-3233.24	-1178.69	-14564.1
	1519.72	0.00172	0.001798	0.002596		222.6	885.905	-23501	-3775.78		1519.72	0.000897	-0.000233	6e-06		222.6	-694.751	-7879.64	-5747.13		1519.72	2.8e-05	8.6e-05	0.000126		222.6	335.047	-381.881	3288.28		1519.72	3.6e-05	2e-06	0.001372		222.6	-3339.46	-1125.65	-14490.5
	1518.75	0.00173	0.001844	0.002619		222.4	749.181	-23145.3	-3936.75		1518.75	0.000926	-0.000164	3.4e-05		222.4	-751.863	-7827.73	-5591.89		1518.75	3.3e-05	0.000102	0.000158		222.4	207.441	-355.321	3354.56		1518.75	4.3e-05	1.7e-05	0.001517		222.4	-3443.85	-1071.65	-14401.8
	1517.79	0.00172	0.001868	0.002612		222.2	604.363	-22767	-4100.96		1517.79	0.000932	-0.000118	-2.4e-05		222.2	-810.101	-7764.19	-5417.21		1517.79	5e-05	0.000125	0.000192		222.2	78.9561	-327.234	3416.67		1517.79	5.8e-05	3.8e-05	0.001588		222.2	-3539.85	-1017.16	-14287.4
	1516.82	0.00168	0.001859	0.002565		222	458.017	-22360.8	-4276.11		1516.82	0.000915	-0.000105	-0.000185		222	-868.327	-7688.43	-5231.49		1516.82	6.1e-05	0.000137	0.000211		222	-48.6513	-283.206	3476.31		1516.82	6.8e-05	5e-05	0.00158		222	-3636.99	-949.339	-14161.4
	1515.86	0.00162	0.001824	0.002485		221.8	316.326	-21923.7	-4445.71		1515.86	0.000876	-0.000124	-0.000138		221.8	-919.866	-7600.27	-5019.8		1515.86	6.6e-05	0.000137	0.000214		221.8	-186.93	-235.549	3506.65		1515.86	7.2e-05	5e-05	0.00149		221.8	-3735.55	-891.774	-14011.1
	1514.9	0.00153	0.001753	0.002365		221.6	163.256	-21474.2	-4638.09		1514.9	0.000818	-0.000172	-7.3e-05		221.6	-974.489	-7498.17	-4807.58		1514.9	6.4e-05	0.000128	0.000205		221.6	-331.614	-191.676	3538.14		1514.9	7e-05	5.3e-05	0.001343		221.6	-3826.03	-823.892	-13836.2
	1513.93	0.00142	0.001654	0.002215		221.4	0.21122	-21019	-4828.79		1513.93	0.000747	-0.000235	-5.8e-05		221.4	-1028.32	-7388.93	-4589.88		1513.93	5.6e-05	0.000111	0.000185		221.4	-474.123	-142.443	3559.89		1513.93	6.3e-05	4.7e-05	0.001157		221.4	-3908.08	-751.777	-13649.8
	1512.97	0.0013	0.001538	0.002047		221.2	-159.139	-20548.7	-5050.72		1512.97	0.000667	-0.000308	-7e-05		221.2	-1084.72	-7263.97	-4360.2		1512.97	4.3e-05	8.9e-05	0.000159		221.2	-618.262	-101.332	3578.08		1512.97	5.1e-05	3.2e-05	0.000942		221.2	-3982.35	-687.335	-13446.1
	1512	0.00116	0.001396	0.001855		221	-328.97	-20070.6	-5301.83		1512	0.000583	-0.000386	-8.7e-05		221	-1146.61	-7138.65	-4115.71		1512	2.8e-05	6.6e-05	0.000132		221	-761.999	-52.5529	3572.35		1512	3.5e-05	1.2e-05	0.000728		221	-4060.5	-617.632	-13213.2
	1511.04	0.00102	0.00125	0.00166		220.8	-490.771	-19574.8	-5588.65		1511.04	0.000499	-0.000464	-8.9e-05		220.8	-1212.19	-6998.85	-3851.92		1511.04	1.2e-05	4.4e-05	0.000105		220.8	-903.475	-14.0904	3572.08		1511.04	1.8e-05	-6e-06	0.000534		220.8	-4130.79	-532.349	-12974.5
	1510.07	0.000874	0.001096	0.00146		220.6	-663.656	-19075.3	-5892.3		1510.07	0.000416	-0.000539	-7.2e-05		220.6	-1282.4	-6835.29	-3568.96		1510.07	-2e-06	2.7e-05	8.3e-05		220.6	-1039.28	17.5885	3556.64		1510.07	0	-1.9e-05	0.000371		220.6	-4196.66	-443.838	-12712.5
	1509.11	0.000731	0.000944	0.001264		220.4	-833.562	-18576.6	-6234.33		1509.11	0.000338	-0.000605	-0.000296		220.4	-1355.6	-6657.47	-3277.94		1509.11	-1.1e-05	1.7e-05	6.8e-05		220.4	-1177.69	44.2767	3529.7		1509.11	-1.7e-05	-2.4e-05	0.000248		220.4	-4263.22	-349.388	-12435.4
	1508.15	0.000592	0.000796	0.001073		220.2	-1006.47	-18077.3	-6586.51		1508.15	0.000267	-0.000658	-0.000476		220.2	-1427.29	-6472.29	-2974.01		1508.15	-1.4e-05	1.3e-05	5.8e-05		220.2	-1307.32	62.5219	3492.41		1508.15	-3e-05	-4.4e-05	0.00014		220.2	-4323.87	-251.886	-12150.9
	1507.18	0.000462	0.000658	0.000894		220	-1174.57	-17567.1	-6962.1		1507.18	0.000205	-0.000695	-0.000608		220	-1494.04	-6292.83	-2648.4		1507.18	-1.1e-05	1.5e-05	5.5e-05		220	-1434.21	76.8691	3451.55		1507.18	-3.9e-05	-5.7e-05	6.7e-05		220	-4379.43	-155.388	-11849.2
	1506.22	0.000342	0.000531	0.000727		219.8	-1347.6	-17065.6	-7341.75		1506.22	0.000155	-0.000713	-0.000692		219.8	-1563.29	-6107.17	-2318.42		1506.22	-2e-06	2.2e-05	5.8e-05		219.8	-1552.74	89.4838	3411.48		1506.22	-4.4e-05	-6.3e-05	2.7e-05		219.8	-4428.91	-73.3099	-11525.8
	1505.25	0.000236	0.000417	0.000577		219.6	-1528.16	-16546.8	-7756.83		1505.25	0.000115	-0.000714	-0.000731		219.6	-1633.94	-5913.54	-1977.86		1505.25	-8e-06	1.4e-05	4.7e-05		219.6	-1664.5	89.0407	3363.76		1505.25	-4.3e-05	-6.2e-05	1.8e-05		219.6	-4476.98	1.86178	-11193.7
	1504.29	0.000144	0.000315	0.000443		219.4	-1707.35	-16014.8	-8167.96		1504.29	8.3e-05	-0.000703	-0.000736		219.4	-1705.23	-5712.06	-1622.73		1504.29	-1.6e-05	4e-06	3.6e-05		219.4	-1787.2	81.0735	3312.32		1504.29	-4e-05	-6e-05	3e-05		219.4	-4525.61	67.3605	-10842.9
	1503.32	6.5e-05	0.000224	0.000324		219.2	-1879.72	-15479.8	-8577.39		1503.32	5.7e-05	-0.000687	-0.000716		219.2	-1770.94	-5508.61	-1251.95		1503.32	-2.8e-05	-8e-06	2.5e-05		219.2	-1904.92	70.9361	3241.24		1503.32	-3.4e-05	-5.5e-05	6.3e-05		219.2	-4565.33	131.671	-10486.4
	1502.36	-4e-06	0.000141	0.000217		219	-2048.9	-14955.1	-8962.56		1502.36	3.2e-05	-0.000672	-0.000684		219	-1840.58	-5286.14	-879.178		1502.36	-4.1e-05	-1.9e-05	1.6e-05		219	-2010.5	55.7117	3168.25		1502.36	-2.6e-05	-4.9e-05	0.000111		219	-4600.48	207.592	-10114
	1501.4	-6.4e-05	6.5e-05	0.000121		218.8	-2218.21	-14434.1	-9352.1		1501.4	6e-06	-0.00066	-0.000645		218.8	-1903.33	-5056.08	-500.98		1501.4	-5.4e-05	-2.6e-05	-9e-06		218.8	-2123.63	37.921	3101.92		1501.4	-1.6e-05	-4.1e-05	9.6e-05		218.8	-4631.38	291.295	-9727.03
	1500.43	-0.00012	-6e-06	3.2e-05		218.6	-2402.48	-13923.9	-9736.57		1500.43	-2.2e-05	-0.000654	-0.000671		218.6	-1969.75	-4817.79	-114.753		1500.43	-6.5e-05	-4.9e-05	-5.7e-05		218.6	-2238.47	7.60462	3029.78		1500.43	-9e-06	-1.1e-05	0.000114		218.6	-4657.88	370.646	-9316.15
						218.4	-2573.02	-13415.8	-10103.6							218.4	-2023.98	-4572.72	286.642							218.4	-2357.58	-31.5905	2954.69							218.4	-4684.25	459.449	-8905.86
						218.2	-2740.22	-12907.7	-10471.6							218.2	-2074.24	-4328.38	712.936							218.2	-2476.6	-60.8376	2865.99							218.2	-4707.74	554.462	-8476.65
						218	-2907.48	-12404.7	-10828.2							218	-2128.56	-4067.33	1150.28							218	-2589.32	-92.8191	2784.65							218	-4717.06	655.798	-8040.31
						217.8	-3066.83	-11899.4	-11159.6							217.8	-2172.54	-3806.18	1605.18							217.8	-2706.69	-121.155	2696.74							217.8	-4721.28	766.184	-7590.51
						217.6	-3209.31	-11394.3	-11459.3							217.6	-2212.58	-3531.29	2080.23							217.6	-2818.19	-165.19	2607.41							217.6	-4723.16	857.101	-7130.46
						217.4	-3348.14	-10890.6	-11741.7							217.4	-2244.99	-3255.7	2561.19							217.4	-2937.38	-204.194	2514.35							217.4	-4718.92	942.974	-6667.7
						217.2	-3460.76	-10382.6	-11995.4							217.2	-2272.25	-2977.01	3049.71							217.2	-3059.19	-234.23	2428.8							217.2	-4708.69	1028.52	-6185.68
						217	-3571.02	-9872.15	-12212.4							217	-2298.91	-2699.89	3544.78							217	-3182.88	-258.466	2352.34							217	-4692.52	1111.74	-5695.06
						216.8	-3672.55	-9361.14	-12391.7							216.8	-2317.89	-2412.85	4043							216.8	-3289	-290.894	2282.16							216.8	-4677.22	1206.59	-5188.72
						216.6	-3765.96	-8851.81	-12559.2							216.6	-2330.21	-2116.89	4555.53							216.6	-3393.09	-325.943	2210.89							216.6	-4651.95	1303.88	-4650.42
						216.4	-3858.62	-8343.38	-12698.4							216.4	-2342.78	-1810.38	5074.54							216.4	-3501.46	-351.014	2144.43							216.4	-4627.97	1423.39	-4112.87
						216.2	-3950.6	-7852.32	-12811.2							216.2	-2355.1	-1499.3	5598.01							216.2	-3603.03	-372.894	2095.49							216.2	-4589.19	1543.32	-3555.92
						216	-4044.88	-7373.11	-12907.3							216	-2367.48	-1181.5	6122.73							216	-3706.58	-384.639	2049.5							216	-4550.8	1673.41	-2974.09
						215.8	-4122.62	-6901.53	-12985.8							215.8	-2376.46	-856.578	6662.06							215.8	-3799.43	-400.019	2020.78							215.8	-4495.81	1807.51	-2378.28
						215.6	-4195.54	-6436.85	-13047.3							215.6	-2386.36	-531.516	7201.95							215.6	-3891.82	-401.614	1994.88							215.6	-4437.93	1932.6	-1796.01
						215.4	-4269.75	-5975.43	-13093.6							215.4	-2395.95	-209.507	7741.47							215.4	-3983.65	-399.68	1961.13							215.4	-4385.75	2062.05	-1191.62
						215.2	-4339.39	-5518.94	-13120.3							215.2	-2405.03	114.706	8291.9							215.2	-4076.96	-398.055	1942.05							215.2	-4327.84	2183.62	-572.554
						215	-4401.72	-5062.66	-13123.6							215	-2421.76	435.349	8846.96							215	-4154.23	-398.04	1928.05							215	-4252.26	2293	31.076
						214.8	-4445.83	-4620.25	-13108.6							214.8	-2431.65	761.909	9402.32							214.8	-4236.22	-403.429	1924.16							214.8	-4172.77	2401.97	662.104
						214.6	-4485.35	-4191.86	-13049.7							214.6	-2449.3	1087.1	9952.17							214.6	-4315.26	-403.389	1938.36							214.6	-4092.4	2503.25	1302.89
						214.4	-4515.5	-3775.77	-12949.4							214.4	-2473.88	1412.89	10493.8							214.4	-4381.08	-406.439	1972.4							214.4	-4011.4	2598.01	1947.24
						214.2	-4546.45	-3366.51	-12820.2							214.2	-2499.18	1736.27	11028.9							214.2	-4436.2	-403.081	2019.77							214.2	-3918.49	2714.42	2606.83
						214	-4574.99	-2968.52	-12658.3							214	-2528.51	2063.92	11568.6							214	-4475.65	-396.124	2090.3							214	-3826.06	2835.1	3276.17
						213.8	-4621.05	-2580.5	-12473.3							213.8	-2562.49	2383.31	12103.6							213.8	-4509.11	-394.384	2165.84							213.8	-3725.05	2957.57	3963.66
						213.6	-4668.91	-2199.83	-12271.3							213.6	-2595	2705	12645.1							213.6	-4535	-384.517	2255.25							213.6	-3617.02	3080.72	4645.97
						213.4	-4733.48	-1837.52	-12051.4							213.4	-2632.98	3038.16	13186.5							213.4	-4555.07	-353.901	2356.76							213.4	-3503.05	3190.34	5356.51
						213.2	-4795.55	-1492.96	-11786.8							213.2	-2665.11	3381.22	13717							213.2	-4565.77	-316.77	2478.11							213.2	-3385.31	3295.51	6081.99
						213	-4854.35	-1150.42	-11473.5							213	-2701.76	3721.64	14249.7							213	-4582.04	-274.784	2612.67							213	-3259.38	3384.95	6805.92
						212.8	-4914.36	-806.74	-11116.4							212.8	-2733.09	4065.18	14766.5							212.8	-4601.38	-218.232	2759.49							212.8	-3140.26	3461.41	7528.22
						212.6	-4959.44	-481.647	-10697.4							212.6	-2763.63	4400.89	15275.7							212.6	-4615.71	-157.88	2921.46							212.6	-3010.54	3533.67	8272.78
						212.4	-5012.46	-147.054	-10212.5							212.4	-2792.61	4735.59	15776.5							212.4	-4624.06	-88.9418	3106.95							212.4	-2885.2	3587.19	9022.63
						212.2	-5055.7	185.663	-9692.11							212.2	-2821.51	5065.96	16278.5							212.2	-4624.81	-28.9829	3315.78							212.2	-2764.09	3634.72	9760.72
						212	-5098.51	507.507	-9124.55							212	-2849.14	5398.44	16772.1							212	-4617.1	32.0124	3562.52							212	-2641.01	3663.62	10532.1
						211.8	-5136.63	823.375	-8514.38							211.8	-2876.45	5731.36	17260.2							211.8	-4596.59	109.88	3823.4							211.8	-2514.75	3690.77	11289.1
						211.6	-5166.75	1126.84	-7861.42							211.6	-2905.57	6073.5	17736.2							211.6	-4577.38	196.341	4096.63							211.6	-2378.59	3714.9	12043.2
						211.4	-5203.77	1436.93	-7150.08							211.4	-2934.38	6419.27	18196.9							211.4	-4557.57	295.549	4397.54							211.4	-2244.6	3728.96	12816.3
						211.2	-5238.87	1746.59	-6387.01							211.2	-2959.37	6762.35	18642.6							211.2	-4542.71	402.432	4701.16							211.2	-2123.85	3741.31	13590.9
						211	-5275.46	2042.21	-5585.61							211	-2987.03	7105.37	19084.5							211	-4535	513.109	5006.7							211	-1998.71	3751.14	14361.1
						210.8	-5312.38	2332.33	-4794.96							210.8	-3016.28	7446.64	19507.3							210.8	-4523.56	632.348	5321.65							210.8	-1875.82	3734.66	15107.1
						210.6	-5353.57	2607.38	-3953.49							210.6	-3044.52	7784.35	19913.3							210.6	-4534.02	767.023	5650.45							210.6	-1758.71	3699.45	15833.3
						210.4	-5398.24	2875.25	-3051.86							210.4	-3078.81	8119.57	20298.6							210.4	-4551.04	896.217	6000.46							210.4	-1657.86	3635.69	16535.2
						210.2	-5427.71	3136.22	-2071.83							210.2	-3114.63	8444.51	20657.8							210.2	-4585.68	1028.79	6355.78							210.2	-1558.11	3551.72	17233.6
						210	-5444.83	3382.06	-1024.36							210	-3156.75	8749.07	20989							210	-4633.07	1151.55	6737.9							210	-1467.05	3455.65	17909
						209.8	-5461.35	3614.16	96.7931							209.8	-3210.9	9022.23	21289.6							209.8	-4681.65	1280.12	7130.73							209.8	-1394.7	3339.74	18563.5
						209.6	-5487.24	3835.14	1270.56							209.6	-3271.07	9276.02	21552.2							209.6	-4741.69	1408.27	7528.89							209.6	-1321.91	3214.37	19194.4
						209.4	-5511.14	4044.25	2485.84							209.4	-3341.08	9509.43	21790							209.4	-4814.29	1532.19	7946.71							209.4	-1267.74	3085.1	19797.4
						209.2	-5549.85	4229.65	3754.21							209.2	-3419.69	9728.82	21991.3							209.2	-4895.41	1651.96	8375.93							209.2	-1225.32	2947.15	20375.8
						209	-5594.44	4394.35	5103.18							209	-3509.23	9924.47	22172.1							209	-4985.63	1765.47	8798.77							209	-1176.58	2800.28	20888.7
						208.8	-5648.22	4554.57	6494.39							208.8	-3597.84	10103.1	22311							208.8	-5081.35	1892.64	9234.98							208.8	-1142.18	2650.29	21342.2
						208.6	-5710.51	4684.45	7944.74							208.6	-3703.62	10261.8	22413							208.6	-5196.74	2023.58	9675.02							208.6	-1119	2501.77	21750.7
						208.4	-5795.47	4803.13	9391.74							208.4	-3822.74	10399.4	22478.9							208.4	-5309.35	2149.2	10128.5							208.4	-1090.81	2348.84	22103.6
						208.2	-5898.65	4912.47	10857.9							208.2	-3947.1	10507.5	22503.5							208.2	-5436.99	2279.62	10584.3							208.2	-1066.86	2191.3	22400.7
						208	-6019.35	4995.28	12323.3							208	-4084.21	10586.5	22492.6							208	-5584.06	2405.54	11059.5							208	-1054.04	2029.44	22632.5
						207.8	-6145.19	5079.77	13772.1							207.8	-4236.33	10635.5	22440.9							207.8	-5720.58	2526.99	11549.8							207.8	-1050.84	1865.57	22815.4
						207.6	-6279.82	5142.82	15266							207.6	-4394.61	10652.8	22349.7							207.6	-5860.37	2651.9	12040.3							207.6	-1048.92	1705.94	22953.2
						207.4	-6419	5192.35	16765.9							207.4	-4556.73	10645.1	22225.3							207.4	-5999.55	2765.42	12531.7							207.4	-1047.08	1561.55	23049.3
						207.2	-6564.66	5244.7	18238.5							207.2	-4728.87	10618.4	22047.8							207.2	-6122.81	2868.43	13023.5							207.2	-1047.76	1425.98	23066.8
						207	-6714.6	5291.38	19656							207	-4913.09	10565.4	21819.9							207	-6253.5	2984.44	13501.3							207	-1044.97	1313.1	23009.1
						206.8	-6865.79	5344.21	21002.3							206.8	-5101.38	10494.6	21545.1							206.8	-6377.94	3103.19	13971.2							206.8	-1044.94	1213.61	22882.2
						206.6	-7027.14	5380.85	22328.4							206.6	-5289.09	10409.2	21221							206.6	-6508.72	3224.18	14442.9							206.6	-1034.77	1128.31	22688.3
						206.4	-7206.12	5404.72	23583.5							206.4	-5489.04	10320.2	20860.2							206.4	-6629.11	3341.92	14895.7							206.4	-1026.14	1069.56	22413.8
						206.2	-7389.11	5431.05	24842.4							206.2	-5687.98	10213.2	20467.6							206.2	-6747.43	3459.11	15332.1							206.2	-1010.09	1028.62	22102.3
						206	-7571.37	5452.26	26074.7							206	-5888.53	10093.1	20034.6							206	-6869.92	3568.99	15746.3							206	-981.412	1001.35	21755.7
						205.8	-7748.95	5472.06	27226.4							205.8	-6088.38	9971.09	19569							205.8	-6986.69	3687.47	16127.8							205.8	-955.561	981.413	21387.3
						205.6	-7937.86	5479.37	28297.8							205.6	-6294.89	9836.85	19060.5							205.6	-7107.65	3802.87	16482.3							205.6	-918.989	984.725	20985.7
						205.4	-8126.79	5486.56	29299.8							205.4	-6497.25	9676.93	18508.8							205.4	-7227.97	3904.48	16804.1							205.4	-880.746	1004.32	20556.5
						205.2	-8313.47	5481.36	30242.2							205.2	-6706.02	9506.46	17906.2							205.2	-7350.84	3994.63	17096.4							205.2	-853.139	1032.59	20092.7
						205	-8496.23	5459.3	31102.7							205	-6929.05	9309.31	17285.3							205	-7474.21	4073.1	17358.7							205	-826.535	1082.12	19590.8
						204.8	-8674.64	5431.97	31893.9							204.8	-7148.09	9101.69	16636							204.8	-7595.41	4135.69	17576.3							204.8	-787.482	1148.86	19053
						204.6	-8856.21	5393.21	32651.1							204.6	-7359.45	8883.18	15958.3							204.6	-7739.36	4193.7	17755.5							204.6	-745.32	1216.85	18484.5
						204.4	-9031.56	5344.52	33276.8							204.4	-7578.45	8664.63	15251.8							204.4	-7884.3	4248.88	17902							204.4	-707.353	1297.6	17879.9
						204.2	-9217.07	5287.94	33777.9							204.2	-7797.38	8442.47	14516.9							204.2	-8014.71	4309.3	17995.1							204.2	-670.073	1391.95	17244.8
						204	-9414.24	5202.87	34164.2							204	-8023.27	8206.87	13769.7							204	-8161.91	4373.58	18032.2							204	-636.468	1495.07	16608.2
						203.8	-9612.89	5109.66	34468.2							203.8	-8248.01	7942.23	13015.4							203.8	-8305.19	4414.48	18029.7							203.8	-614.837	1613.65	15965.4
						203.6	-9835.95	4987.97	34699.3							203.6	-8481.64	7672.69	12251.5							203.6	-8446	4436.15	17976.3							203.6	-593.185	1747.2	15317.3
						203.4	-10060.9	4852.09	34850.9							203.4	-8722.2	7388.99	11486.6							203.4	-8597.52	4462.46	17879.9							203.4	-575.738	1899.72	14691.1
						203.2	-10292.8	4699.23	34946							203.2	-8962.52	7088.32	10730.8							203.2	-8753.3	4483.55	17741.9							203.2	-568.16	2053.15	14068.7
						203	-10533.6	4510.88	34944.7							203	-9211.58	6775.44	9975.42							203	-8910.13	4488.86	17570.9							203	-554.541	2216.24	13417.6
						202.8	-10772.2	4308.17	34840.5							202.8	-9469.5	6460.65	9235.93							202.8	-9068.68	4492.44	17373.8							202.8	-553.355	2390.19	12755.5
						202.6	-11024.9	4098.49	34650.6							202.6	-9727.04	6129.26	8502.2							202.6	-9228.7	4495.79	17146.6							202.6	-569.47	2578.75	12087.8
						202.4	-11269.5	3876.25	34402.5							202.4	-9995.27	5788.26	7765.93							202.4	-9389.95	4486.33	16875.9							202.4	-602.383	2773.43	11424
						202.2	-11513.7	3646.47	34096.9							202.2	-10274	5446.26	7052.75							202.2	-9553.79	4475.33	16575.5							202.2	-644.185	2970.92	10764.3
						202	-11769.4	3407.3	33702.9							202	-10555.6	5112.23	6356.39							202	-9736.5	4467.31	16229.7							202	-692.383	3164.08	10119.3
						201.8	-12029.4	3168.3	33244.3							201.8	-10852.1	4771.94	5677.64							201.8	-9924.89	4454.41	15838.7							201.8	-751.569	3354.27	9481.2
						201.6	-12296.2	2927.3	32728.4							201.6	-11154.3	4442.44	5029.07							201.6	-10111.7	4438.26	15419.3							201.6	-814.05	3545.51	8839.88
						201.4	-12574	2681.75	32134.8							201.4	-11464.9	4116.04	4408.34							201.4	-10290.8	4428.38	14966.1							201.4	-910.499	3748.32	8211.48
						201.2	-12841.5	2438.82	31514.3							201.2	-11763.1	3778.12	3810.22							201.2	-10482.7	4396.78	14483.3							201.2	-1013.67	3959.22	7610.91
						201	-13114.6	2210.78	30856.4							201	-12058.1	3446.56	3239.45							201	-10664	4347.85	13992.2							201	-1112.39	4173.67	7014.49
						200.8	-13373.4	1989.94	30186.8							200.8	-12358.8	3115.19	2681.18							200.8	-10839.6	4276.23	13472.3							200.8	-1229.09	4388.43	6439.34
						200.6	-13623.7	1770.08	29450.2							200.6	-12657.8	2801.48	2145.28							200.6	-11016.2	4205.62	12937.8							200.6	-1348.53	4595.59	5892.54
						200.4	-13853.8	1555.46	28657.2							200.4	-12958.1	2506.89	1638.15							200.4	-11211.8	4147.3	12397.7							200.4	-1479.58	4794.14	5363.18
						200.2	-14078.2	1362.41	27801							200.2	-13254.3	2216.27	1147.87							200.2	-11407.8	4085.06	11844.5							200.2	-1623.15	4990.32	4823.11
						200	-14304.7	1177.38	26910.3							200	-13563.7	1929.15	669.721							200	-11616.6	3998.34	11264.6							200	-1760.75	5175.73	4324.17
						199.8	-14521.2	1021.69	25977.9							199.8	-13864.6	1654.91	209.712							199.8	-11812.1	3898.84	10647.3							199.8	-1917.99	5353.76	3848.76
						199.6	-14739.7	866.715	25020.7							199.6	-14159.3	1383.86	-228.129							199.6	-12007.7	3807.61	10019.3							199.6	-2074.2	5522.48	3385.21
						199.4	-14954.9	734.242	23993.5							199.4	-14447.5	1119.64	-636.006							199.4	-12198.6	3703.7	9361.34							199.4	-2244.1	5674.36	2934.37
						199.2	-15175.5	633.099	22920.4							199.2	-14717.3	871.41	-1023.11							199.2	-12385.6	3585.04	8689.38							199.2	-2413.82	5809.54	2494.99
						199	-15374.8	548.841	21800.4							199	-14965.7	632.026	-1392.37							199	-12553.5	3461.5	7998.57							199	-2598.81	5944.23	2086.63
						198.8	-15549.9	473.82	20679.4							198.8	-15190.5	401.711	-1748.42							198.8	-12706.7	3328.22	7321.17							198.8	-2773.67	6085.67	1711.98
						198.6	-15724.8	406.9	19514.8							198.6	-15403.9	174.428	-2079.28							198.6	-12844.7	3179.23	6634.9							198.6	-2953.44	6225.5	1398.52
						198.4	-15897.4	356.403	18329							198.4	-15604.8	-45.5387	-2399.46							198.4	-12972.9	3014.39	5911.4							198.4	-3129.18	6372.72	1111.96
						198.2	-16048.8	316.33	17101							198.2	-15821.4	-255.746	-2696.28							198.2	-13087.2	2853.99	5180.77							198.2	-3336.94	6503.87	822.193
						198	-16183.6	276.008	15844.4							198	-16023.7	-467.995	-2974.5							198	-13178.5	2678.98	4423.82							198	-3567.15	6612.42	553.798
						197.8	-16298.5	235.749	14552.6							197.8	-16222.7	-656.51	-3223.81							197.8	-13274.7	2521.81	3653.57							197.8	-3788.94	6710.17	313.941
						197.6	-16386.6	214.612	13226.5							197.6	-16381.7	-848.487	-3447.03							197.6	-13351.8	2363.25	2855.25							197.6	-3976.82	6796.75	101.543
						197.4	-16472.6	207.152	11869.5							197.4	-16522.2	-1027.14	-3648.67							197.4	-13394.1	2203.18	2014.47							197.4	-4168.74	6871.48	-79.3933
						197.2	-16513.6	197.523	10484.1							197.2	-16642.7	-1200.42	-3837.55							197.2	-13425.3	2035.95	1147.63							197.2	-4394.6	6949.83	-236.326
						197	-16528.8	195.971	9109.3							197	-16741.2	-1365.96	-3989.58							197	-13425.3	1855.67	274.25							197	-4620.11	7019.22	-366.501
						196.8	-16513.6	201.701	7728.59							196.8	-16810.4	-1518.89	-4118.22							196.8	-13398.5	1681.36	-604.947							196.8	-4854.91	7071.56	-458.681
						196.6	-16474.8	213.009	6366.86							196.6	-16854.7	-1654.68	-4229.65							196.6	-13339	1510.61	-1509.24							196.6	-5076.43	7117.35	-501.306
						196.4	-16400.2	224.343	5018.8							196.4	-16880.5	-1786.38	-4315.11							196.4	-13246.2	1361.56	-2422.98							196.4	-5267.56	7170.98	-520.987
						196.2	-16292.9	253.584	3652.11							196.2	-16882.5	-1898.45	-4377.81							196.2	-13130.9	1214.35	-3350.21							196.2	-5461.61	7209.68	-494.93
						196	-16154.1	289.935	2295.35							196	-16858.4	-1998.34	-4416.3							196	-13025.4	1068.39	-4262.98							196	-5640.99	7235.11	-434.015
						195.8	-15977.4	331.597	992.282							195.8	-16789.4	-2093.61	-4434.3							195.8	-12895.1	935.093	-5191.69							195.8	-5819.6	7254.17	-335.338
						195.6	-15759.1	374.488	-270.318							195.6	-16686.4	-2173.1	-4434.4							195.6	-12730.1	802.864	-6129.66							195.6	-5992.86	7254.02	-216.346
						195.4	-15480.7	429.254	-1500.99							195.4	-16535	-2239.88	-4407.74							195.4	-12527.7	667.352	-7044.59							195.4	-6136.52	7232.07	-53.3228
						195.2	-15180.9	489.383	-2741.15							195.2	-16345.2	-2280.26	-4361.12							195.2	-12296	550.306	-7955.24							195.2	-6274.32	7201.67	168.396
						195	-14857.1	566.796	-3957.68							195	-16135.5	-2305.14	-4287.8							195	-12042.8	444.014	-8851.82							195	-6413.16	7148.29	442.372
						194.8	-14500.7	660.09	-5137.7							194.8	-15886.6	-2313.97	-4193.49							194.8	-11787.4	350.185	-9730.7							194.8	-6531.29	7088.1	744.829
						194.6	-14097.7	757.198	-6308.98							194.6	-15610.7	-2299.35	-4072.45							194.6	-11498.3	257.227	-10586.3							194.6	-6639.11	7006.63	1069.34
						194.4	-13660.5	853.947	-7462.23							194.4	-15293	-2264.28	-3938.83							194.4	-11196.3	165.717	-11414							194.4	-6717.33	6909.32	1418.02
						194.2	-13203.6	983.242	-8580.48							194.2	-14946.5	-2211.79	-3783.31							194.2	-10888.6	73.113	-12223.4							194.2	-6760.19	6808.74	1811.66
						194	-12718.5	1131.61	-9671.14							194	-14575.5	-2128.59	-3604.84							194	-10559	-11.1883	-13011.2							194	-6804.19	6691.3	2229.34
						193.8	-12216	1283.52	-10718.7							193.8	-14193.1	-2035.67	-3396.74							193.8	-10211.5	-104.869	-13776.9							193.8	-6851.47	6546.8	2672.47
						193.6	-11694.6	1435.37	-11760.7							193.6	-13798.2	-1934.71	-3173.84							193.6	-9854.58	-197.843	-14512.9							193.6	-6903	6404.93	3136.86
						193.4	-11170.4	1587.84	-12767.4							193.4	-13400.4	-1818.45	-2932.17							193.4	-9483.39	-286.7	-15213.3							193.4	-6944.01	6250.17	3640.38
						193.2	-10635.7	1754.62	-13746.8							193.2	-13016.2	-1675.15	-2681.98							193.2	-9114.71	-390.136	-15879.8							193.2	-6985.13	6078.88	4129.57
						193	-10089.8	1933.98	-14690							193	-12612.1	-1515.42	-2419.25							193	-8732.36	-509.151	-16545.1							193	-7004.65	5892.17	4642.89
						192.8	-9527.57	2123.56	-15599.2							192.8	-12202.9	-1335.88	-2139.33							192.8	-8355.32	-623.375	-17180.6							192.8	-7035.14	5699.61	5154.97
						192.6	-8984.31	2316.13	-16444.5							192.6	-11800.9	-1147.71	-1846.71							192.6	-7987.72	-733.932	-17782.8							192.6	-7070.52	5512.89	5680.29
						192.4	-8453.91	2500.67	-17261.2							192.4	-11404.8	-940.862	-1535.86							192.4	-7615.27	-837.648	-18358							192.4	-7107.58	5320.84	6197.41
						192.2	-7911.65	2665.56	-18067.9							192.2	-11007.1	-748.94	-1226.59							192.2	-7229.41	-945.082	-18900.8							192.2	-7142.59	5132.27	6699.71
						192	-7379.46	2832.08	-18853							192	-10620.1	-552.396	-909.571							192	-6834.6	-1052.4	-19401.8							192	-7201.14	4948.65	7189.2
						191.8	-6844.16	3002.82	-19565.4							191.8	-10225.1	-363.954	-585.951							191.8	-6441.8	-1181.18	-19877.9							191.8	-7249.25	4742.86	7675.19
						191.6	-6336.07	3145.69	-20249							191.6	-9836.77	-171.918	-260.03							191.6	-6046.88	-1281.42	-20334							191.6	-7338.51	4541.58	8167.01
						191.4	-5830.57	3298.78	-20884.7							191.4	-9451.6	10.8527	78.3978							191.4	-5665.57	-1398.85	-20747.7							191.4	-7403.34	4342.38	8680.95
						191.2	-5321.99	3442.7	-21516.9							191.2	-9076.18	198.465	409.078							191.2	-5301.1	-1507.13	-21120							191.2	-7470.33	4139.92	9182.13
						191	-4821.52	3584.24	-22094							191	-8709.69	367.933	742.153							191	-4926	-1609.64	-21454.6							191	-7549.84	3937.84	9688.4
						190.8	-4361.83	3712.12	-22629.8							190.8	-8333.37	533.974	1060.73							190.8	-4572.83	-1699.68	-21760.8							190.8	-7631.14	3722.72	10188.9
						190.6	-3918.96	3840.43	-23125.7							190.6	-7942.7	674.027	1375.68							190.6	-4189.08	-1776.78	-22020.1							190.6	-7712.69	3509.53	10680.9
						190.4	-3480.31	3942.41	-23602.4							190.4	-7559.77	796.814	1684.82							190.4	-3824.47	-1848.98	-22247.2							190.4	-7820.69	3296.57	11157.4
						190.2	-3053.77	4030.27	-24023.1							190.2	-7161.94	909.923	1968.58							190.2	-3436.14	-1907.12	-22439.8							190.2	-7927.35	3066.05	11640.9
						190	-2634.27	4122.17	-24419.8							190	-6760.6	1019.37	2224.7							190	-3049.97	-1956.25	-22588.6							190	-8010.89	2834.89	12100.8
						189.8	-2237.42	4214.25	-24769.2							189.8	-6377.37	1100.65	2470.63							189.8	-2680.89	-1981.68	-22702.1							189.8	-8076.98	2606.23	12546.9
						189.6	-1846.28	4315	-25072.3							189.6	-5996.91	1165.91	2704.95							189.6	-2322.03	-1990.72	-22792.2							189.6	-8141.77	2376.69	12972.6
						189.4	-1486.75	4393.15	-25313.8							189.4	-5600.72	1212.6	2925.12							189.4	-1958.97	-2005.39	-22843.2							189.4	-8184.06	2154.48	13386.4
						189.2	-1158.02	4465.53	-25515.7							189.2	-5249.37	1250.11	3121.85							189.2	-1601.57	-2021.01	-22858.3							189.2	-8251.66	1917.24	13768.4
						189	-831.194	4524.77	-25663							189	-4893.5	1281.59	3290							189	-1251.78	-2025.66	-22857.4							189	-8329.48	1668.59	14118.9
						188.8	-496.581	4563.6	-25771.5							188.8	-4528.17	1306.52	3420.82							188.8	-913.326	-2034.69	-22826.4							188.8	-8404.72	1396.61	14469.1
						188.6	-147.767	4591.34	-25807.1							188.6	-4162.86	1312.69	3527.21							188.6	-566.412	-2037.38	-22774.7							188.6	-8491.39	1112.69	14764
						188.4	168.78	4627.29	-25835.2							188.4	-3802.74	1313.39	3627.19							188.4	-202.934	-2027.05	-22723							188.4	-8573.87	840.176	15015.3
						188.2	478.805	4661.44	-25809.4							188.2	-3453.12	1304.06	3697.15							188.2	159.229	-2002.34	-22647							188.2	-8643.77	565.407	15219.7
						188	765.404	4688.93	-25682.6							188	-3132.02	1295.54	3739.98							188	504.271	-1963.36	-22557.8							188	-8734.64	278.588	15390.8
						187.8	1057.65	4726.89	-25474.9							187.8	-2833.35	1258.4	3757.91							187.8	796.403	-1933.7	-22431.9							187.8	-8827.45	-19.9926	15526
						187.6	1338.81	4747.49	-25226.8							187.6	-2569.08	1234.05	3759.64							187.6	1062.66	-1910.34	-22282.5							187.6	-8943.72	-327.238	15620.4
						187.4	1599.74	4763.14	-24941.3							187.4	-2313.58	1199.73	3744.4							187.4	1316.01	-1872.2	-22113.8							187.4	-9060.48	-643.651	15676.2
						187.2	1857.66	4753.65	-24615.7							187.2	-2068.78	1160.65	3708.53							187.2	1537.29	-1838.1	-21925.4							187.2	-9184.65	-967.294	15710.9
						187	2105.63	4741.34	-24257.1							187	-1848.61	1101.98	3649.64							187	1755.08	-1807.5	-21701.2							187	-9311.16	-1291.12	15725.7
						186.8	2340.32	4730.55	-23846.4							186.8	-1642.89	1045.84	3584.33							186.8	1954.12	-1769.06	-21457.4							186.8	-9419.93	-1610.91	15699.2
						186.6	2556.2	4720.92	-23356.8							186.6	-1444.89	979.505	3511.31							186.6	2160.86	-1704.86	-21185.4							186.6	-9508.7	-1916.12	15624.9
						186.4	2756.2	4706.95	-22831.6							186.4	-1279.1	917.963	3434.37							186.4	2334.83	-1645.57	-20859.4							186.4	-9598.29	-2206.89	15496.9
						186.2	2935.91	4683.61	-22352.5							186.2	-1144.87	861.06	3357.99							186.2	2481.15	-1595.36	-20545.9							186.2	-9702.61	-2485.15	15379.8
						186	3112.68	4656.49	-21891.2							186	-1019.34	799.167	3273.55							186	2618.51	-1545.56	-20237.6							186	-9804.88	-2758.14	15271.1
						185.8	3260.4	4617.92	-21434.7							185.8	-905.622	736.771	3182.98							185.8	2739.49	-1491.62	-19943.6							185.8	-9899.03	-3011.15	15138.4
						185.6	3408.91	4581.01	-21016.7							185.6	-804.73	668.614	3088.82							185.6	2840	-1454.28	-19647.7							185.6	-10006.2	-3244.33	15024.5
						185.4	3546.74	4532.38	-20651.7							185.4	-694.982	609.721	3003.99							185.4	2913.84	-1402.68	-19345.7							185.4	-10100.6	-3447.45	14896.1
						185.2	3657.16	4493.37	-20321.3							185.2	-601.904	559.474	2929.97							185.2	2984.87	-1342.21	-19068.1							185.2	-10168.5	-3637.59	14783.9
						185	3756.65	4469.44	-20054.4							185	-511.046	509.747	2876.22							185	3055.62	-1279.16	-18804.5							185	-10246.4	-3815.46	14671.1

## Sheet: Manuscript_Fig.6.
	Figure 6. panel a)				Figure 6. panel b)
	min.	LYIQWL - 235 nm	LYIQWL + crystal - 235 nm		min.	LYIQNL - 206 nm	LYIQNL + crystal - 206 nm
	0	4.83389	248.59		0	-5840.79	-5705.42
	15	38.2046	25672.4		15	-5724.77	3679.33
	30	299.541	23756.5		30	-5888.63	4123.15
	45	-242.624	21765.9		45	-5044.94	3440.55
	60	164.006	22839.7		60	7985.22	3226.19
	90	5053.95	19874.7		75	9177.51	2748.69
	120	8155.79	18871.1		90	6353.18	2349.37
	135	7842.24	16297.5		120	3232.56	1752.18
	150	6645.43	13724		150	540.206	836.837
	180	6163.62	9495.31		180	581.266	1515.72
	210	5486.14	6342.14		1440	-421.95	-148.497
	1440	37.6705	-2.30404

## Sheet: Supplementary_Fig.2.
	SFigure 2. panel a)
	wavenumber (cm-1)	original curve	curve A	curve B	curve C	curve D	curve E	curve F	fitted curve
	1700.04	-5e-06	0	0	0	0	2e-06	2.3e-05	2.5e-05
	1699.07	1.9e-05	0	0	0	0	3e-06	3.9e-05	4.2e-05
	1698.11	5.7e-05	0	0	0	0	4e-06	6.1e-05	6.5e-05
	1697.15	0.000102	0	0	0	0	6e-06	9.2e-05	9.7e-05
	1696.18	0.000151	0	0	0	0	8e-06	0.000129	0.000137
	1695.22	0.000201	0	0	0	0	1e-05	0.000172	0.000182
	1694.25	0.000248	0	0	0	0	1.3e-05	0.000217	0.00023
	1693.29	0.000287	0	0	0	0	1.7e-05	0.000258	0.000275
	1692.32	0.000314	0	0	0	0	2.2e-05	0.00029	0.000312
	1691.36	0.000329	0	0	0	0	2.8e-05	0.000308	0.000336
	1690.4	0.00033	0	0	0	0	3.6e-05	0.000308	0.000344
	1689.43	0.000321	0	0	0	0	4.4e-05	0.000292	0.000336
	1688.47	0.000304	0	0	0	0	5.5e-05	0.000261	0.000316
	1687.5	0.000283	0	0	0	0	6.6e-05	0.000221	0.000287
	1686.54	0.000261	0	0	0	0	8e-05	0.000176	0.000256
	1685.57	0.00024	0	0	0	0	9.5e-05	0.000133	0.000228
	1684.61	0.000223	0	0	0	0	0.000112	9.4e-05	0.000206
	1683.65	0.000211	0	0	0	0	0.00013	6.4e-05	0.000194
	1682.68	0.000203	0	0	0	0	0.00015	4e-05	0.00019
	1681.72	0.000191	0	0	0	0	0.000171	2.4e-05	0.000195
	1680.75	0.000195	0	0	0	0	0.000192	1.4e-05	0.000206
	1679.79	0.000212	0	0	0	0	0.000214	7e-06	0.000221
	1678.82	0.000229	0	0	0	0	0.000236	4e-06	0.000239
	1677.86	0.000249	0	0	0	0	0.000256	2e-06	0.000258
	1676.9	0.000269	0	0	0	0	0.000276	1e-06	0.000277
	1675.93	0.000291	0	0	0	0	0.000294	0	0.000294
	1674.97	0.000311	0	0	0	0	0.000309	0	0.000309
	1674	0.000328	0	0	0	0	0.000322	0	0.000322
	1673.04	0.000339	0	0	0	0	0.000332	0	0.000332
	1672.07	0.000344	0	0	0	0	0.000338	0	0.000338
	1671.11	0.000344	0	0	0	0	0.00034	0	0.00034
	1670.15	0.000339	0	0	0	0	0.000338	0	0.000338
	1669.18	0.000332	0	0	0	0	0.000333	0	0.000333
	1668.22	0.000325	0	0	0	0	0.000325	0	0.000325
	1667.25	0.000316	0	0	0	0	0.000312	0	0.000313
	1666.29	0.000304	0	0	0	0	0.000298	0	0.000298
	1665.32	0.000288	0	0	0	0	0.00028	0	0.00028
	1664.36	0.000265	0	0	0	0	0.000261	0	0.000261
	1663.4	0.000237	0	0	0	0	0.00024	0	0.000241
	1662.43	0.000213	0	0	0	1e-06	0.000219	0	0.00022
	1661.47	0.000193	0	0	0	1e-06	0.000197	0	0.000199
	1660.5	0.000171	0	0	1e-06	3e-06	0.000176	0	0.000179
	1659.54	0.00015	0	0	1e-06	5e-06	0.000155	0	0.000161
	1658.57	0.000132	0	0	2e-06	9e-06	0.000135	0	0.000145
	1657.61	0.000118	0	0	3e-06	1.5e-05	0.000116	0	0.000134
	1656.65	0.000113	0	0	5e-06	2.5e-05	9.9e-05	0	0.000128
	1655.68	0.000119	0	0	7e-06	4e-05	8.3e-05	0	0.00013
	1654.72	0.000158	0	0	1.1e-05	6.2e-05	6.9e-05	0	0.000142
	1653.75	0.000195	0	0	1.6e-05	9.3e-05	5.7e-05	0	0.000167
	1652.79	0.000232	0	0	2.4e-05	0.000136	4.7e-05	0	0.000207
	1651.82	0.00029	0	0	3.5e-05	0.000192	3.8e-05	0	0.000264
	1650.86	0.000367	0	0	5e-05	0.000262	3e-05	0	0.000342
	1649.9	0.000461	0	0	7e-05	0.000345	2.4e-05	0	0.000439
	1648.93	0.000569	0	0	9.8e-05	0.00044	1.8e-05	0	0.000556
	1647.97	0.00069	0	0	0.000134	0.000542	1.4e-05	0	0.000691
	1647	0.000824	0	0	0.000181	0.000646	1.1e-05	0	0.000839
	1646.04	0.000969	0	0	0.000241	0.000745	8e-06	0	0.000994
	1645.07	0.00112	0	0	0.000317	0.00083	6e-06	0	0.00115
	1644.11	0.00128	0	0	0.00041	0.000894	4e-06	0	0.00131
	1643.15	0.00144	0	0	0.000522	0.000931	3e-06	0	0.00146
	1642.18	0.00159	0	0	0.000655	0.000937	2e-06	0	0.0016
	1641.22	0.00174	0	0	0.000811	0.000913	2e-06	0	0.00173
	1640.25	0.00188	0	0	0.000988	0.000859	1e-06	0	0.00185
	1639.29	0.00201	0	0	0.00119	0.000782	1e-06	0	0.00197
	1638.32	0.00213	0	0	0.00141	0.000688	1e-06	0	0.00209
	1637.36	0.00225	0	0	0.00164	0.000586	0	0	0.00223
	1636.4	0.00238	0	0	0.00189	0.000482	0	0	0.00237
	1635.43	0.0025	0	0	0.00214	0.000384	0	0	0.00252
	1634.47	0.00264	0	0	0.00238	0.000295	0	0	0.00268
	1633.5	0.00279	0	0	0.00262	0.00022	0	0	0.00284
	1632.54	0.00294	0	0	0.00284	0.000158	0	0	0.003
	1631.57	0.0031	0	0	0.00304	0.00011	0	0	0.00315
	1630.61	0.00324	0	0	0.0032	7.4e-05	0	0	0.00327
	1629.65	0.00337	0	0	0.00332	4.8e-05	0	0	0.00336
	1628.68	0.00346	0	0	0.00339	3e-05	0	0	0.00342
	1627.72	0.0035	0	0	0.00342	1.8e-05	0	0	0.00343
	1626.75	0.00348	0	0	0.00339	1.1e-05	0	0	0.0034
	1625.79	0.0034	0	0	0.00332	6e-06	0	0	0.00332
	1624.82	0.00325	0	0	0.0032	3e-06	0	0	0.0032
	1623.86	0.00306	0	0	0.00304	2e-06	0	0	0.00304
	1622.9	0.00282	0	0	0.00284	1e-06	0	0	0.00284
	1621.93	0.00257	0	0	0.00262	0	0	0	0.00262
	1620.97	0.00231	0	0	0.00238	0	0	0	0.00238
	1620	0.00205	0	0	0.00214	0	0	0	0.00214
	1619.04	0.00181	0	0	0.00188	0	0	0	0.00189
	1618.07	0.00158	0	0	0.00164	0	0	0	0.00164
	1617.11	0.00137	0	0	0.00141	0	0	0	0.00141
	1616.15	0.00118	0	0	0.00119	0	0	0	0.00119
	1615.18	0.00101	0	1e-06	0.000988	0	0	0	0.000988
	1614.22	0.000855	0	1e-06	0.00081	0	0	0	0.000811
	1613.25	0.00072	0	1e-06	0.000655	0	0	0	0.000656
	1612.29	0.000599	0	1e-06	0.000522	0	0	0	0.000523
	1611.32	0.000491	0	2e-06	0.000409	0	0	0	0.000411
	1610.36	0.000394	0	2e-06	0.000317	0	0	0	0.000319
	1609.4	0.000309	0	2e-06	0.000241	0	0	0	0.000244
	1608.43	0.000233	0	3e-06	0.000181	0	0	0	0.000184
	1607.47	0.000168	0	4e-06	0.000134	0	0	0	0.000138
	1606.5	0.000112	0	4e-06	9.8e-05	0	0	0	0.000102
	1605.54	6.5e-05	0	5e-06	7e-05	0	0	0	7.6e-05
	1604.57	2.7e-05	0	6e-06	5e-05	0	0	0	5.6e-05
	1603.61	-2e-06	0	8e-06	3.5e-05	0	0	0	4.2e-05
	1602.65	-1.1e-05	0	9e-06	2.4e-05	0	0	0	3.3e-05
	1601.68	-1.1e-05	0	1.1e-05	1.6e-05	0	0	0	2.7e-05
	1600.72	-1.5e-05	0	1.4e-05	1.1e-05	0	0	0	2.4e-05
	1599.75	-1.5e-05	0	1.6e-05	7e-06	0	0	0	2.3e-05
	1598.79	-1.2e-05	0	1.9e-05	5e-06	0	0	0	2.4e-05
	1597.82	-5e-06	0	2.3e-05	3e-06	0	0	0	2.6e-05
	1596.86	7e-06	0	2.7e-05	2e-06	0	0	0	2.9e-05
	1595.9	1.8e-05	0	3.2e-05	1e-06	0	0	0	3.3e-05
	1594.93	2.4e-05	0	3.8e-05	1e-06	0	0	0	3.8e-05
	1593.97	2.5e-05	0	4.4e-05	0	0	0	0	4.5e-05
	1593	2e-05	0	5.2e-05	0	0	0	0	5.2e-05
	1592.04	1e-05	0	6e-05	0	0	0	0	6e-05
	1591.07	-4e-06	0	7e-05	0	0	0	0	7e-05
	1590.11	-1.7e-05	0	8.1e-05	0	0	0	0	8.1e-05
	1589.15	-2.6e-05	0	9.4e-05	0	0	0	0	9.4e-05
	1588.18	-3e-05	0	0.000108	0	0	0	0	0.000108
	1587.22	-2.7e-05	0	0.000123	0	0	0	0	0.000123
	1586.25	-1.6e-05	0	0.000141	0	0	0	0	0.000141
	1585.29	3e-06	0	0.00016	0	0	0	0	0.00016
	1584.32	3.1e-05	0	0.000182	0	0	0	0	0.000182
	1583.36	6.7e-05	0	0.000206	0	0	0	0	0.000206
	1582.4	0.00011	0	0.000232	0	0	0	0	0.000232
	1581.43	0.000158	0	0.000261	0	0	0	0	0.000261
	1580.47	0.000212	0	0.000292	0	0	0	0	0.000292
	1579.5	0.000269	0	0.000326	0	0	0	0	0.000326
	1578.54	0.000331	0	0.000363	0	0	0	0	0.000363
	1577.57	0.000395	0	0.000402	0	0	0	0	0.000402
	1576.61	0.000461	0	0.000445	0	0	0	0	0.000445
	1575.65	0.000528	0	0.00049	0	0	0	0	0.00049
	1574.68	0.000593	0	0.000538	0	0	0	0	0.000538
	1573.72	0.000656	0	0.000589	0	0	0	0	0.000589
	1572.75	0.000714	0	0.000642	0	0	0	0	0.000642
	1571.79	0.00077	0	0.000699	0	0	0	0	0.000699
	1570.82	0.000823	0	0.000757	0	0	0	0	0.000757
	1569.86	0.000877	0	0.000818	0	0	0	0	0.000818
	1568.9	0.000932	0	0.00088	0	0	0	0	0.00088
	1567.93	0.000992	0	0.000944	0	0	0	0	0.000944
	1566.97	0.00106	0	0.00101	0	0	0	0	0.00101
	1566	0.00113	0	0.00108	0	0	0	0	0.00108
	1565.04	0.0012	0	0.00114	0	0	0	0	0.00114
	1564.07	0.00126	0	0.00121	0	0	0	0	0.00121
	1563.11	0.00133	0	0.00128	0	0	0	0	0.00128
	1562.15	0.00139	0	0.00134	0	0	0	0	0.00134
	1561.18	0.00145	0	0.00141	0	0	0	0	0.00141
	1560.22	0.00151	0	0.00147	0	0	0	0	0.00147
	1559.25	0.00157	0	0.00153	0	0	0	0	0.00153
	1558.29	0.00163	0	0.00159	0	0	0	0	0.00159
	1557.32	0.00168	0	0.00165	0	0	0	0	0.00165
	1556.36	0.00174	0	0.0017	0	0	0	0	0.0017
	1555.4	0.00179	0	0.00175	0	0	0	0	0.00175
	1554.43	0.00182	0	0.00179	0	0	0	0	0.00179
	1553.47	0.00185	0	0.00183	0	0	0	0	0.00183
	1552.5	0.00186	0	0.00186	0	0	0	0	0.00186
	1551.54	0.00187	0	0.00189	0	0	0	0	0.00189
	1550.57	0.00187	0	0.00191	0	0	0	0	0.00191
	1549.61	0.00186	0	0.00192	0	0	0	0	0.00192
	1548.65	0.00184	0	0.00193	0	0	0	0	0.00193
	1547.68	0.00183	0	0.00193	0	0	0	0	0.00193
	1546.72	0.00181	0	0.00193	0	0	0	0	0.00193
	1545.75	0.0018	0	0.00192	0	0	0	0	0.00192
	1544.79	0.00178	0	0.0019	0	0	0	0	0.0019
	1543.82	0.00176	1e-06	0.00188	0	0	0	0	0.00188
	1542.86	0.00174	1e-06	0.00185	0	0	0	0	0.00185
	1541.9	0.00173	2e-06	0.00182	0	0	0	0	0.00182
	1540.93	0.00171	4e-06	0.00178	0	0	0	0	0.00178
	1539.97	0.00169	6e-06	0.00173	0	0	0	0	0.00174
	1539	0.00167	9e-06	0.00168	0	0	0	0	0.00169
	1538.04	0.00166	1.4e-05	0.00163	0	0	0	0	0.00164
	1537.07	0.00164	2.2e-05	0.00157	0	0	0	0	0.0016
	1536.11	0.00162	3.2e-05	0.00151	0	0	0	0	0.00155
	1535.15	0.0016	4.7e-05	0.00145	0	0	0	0	0.0015
	1534.18	0.00158	6.7e-05	0.00139	0	0	0	0	0.00145
	1533.22	0.00156	9.3e-05	0.00132	0	0	0	0	0.00142
	1532.25	0.00154	0.000128	0.00126	0	0	0	0	0.00138
	1531.29	0.00152	0.000173	0.00119	0	0	0	0	0.00136
	1530.32	0.00149	0.000229	0.00112	0	0	0	0	0.00135
	1529.36	0.00148	0.000296	0.00105	0	0	0	0	0.00135
	1528.4	0.00146	0.000376	0.000988	0	0	0	0	0.00136
	1527.43	0.00145	0.000469	0.000922	0	0	0	0	0.00139
	1526.47	0.00145	0.000573	0.000859	0	0	0	0	0.00143
	1525.5	0.00146	0.000686	0.000797	0	0	0	0	0.00148
	1524.54	0.00149	0.000806	0.000737	0	0	0	0	0.00154
	1523.57	0.00152	0.000929	0.000679	0	0	0	0	0.00161
	1522.61	0.00157	0.00105	0.000624	0	0	0	0	0.00167
	1521.65	0.00163	0.00116	0.000571	0	0	0	0	0.00174
	1520.68	0.0017	0.00126	0.000522	0	0	0	0	0.00179
	1519.72	0.00176	0.00135	0.000474	0	0	0	0	0.00182
	1518.75	0.00181	0.00141	0.00043	0	0	0	0	0.00184
	1517.79	0.00183	0.00144	0.000389	0	0	0	0	0.00183
	1516.82	0.00182	0.00145	0.00035	0	0	0	0	0.0018
	1515.86	0.00179	0.00143	0.000314	0	0	0	0	0.00174
	1514.9	0.00172	0.00138	0.000281	0	0	0	0	0.00166
	1513.93	0.00162	0.00131	0.000251	0	0	0	0	0.00156
	1512.97	0.0015	0.00122	0.000223	0	0	0	0	0.00144
	1512	0.00137	0.00111	0.000198	0	0	0	0	0.00131
	1511.04	0.00122	0.000992	0.000174	0	0	0	0	0.00117
	1510.07	0.00107	0.000869	0.000154	0	0	0	0	0.00102
	1509.11	0.000913	0.000747	0.000135	0	0	0	0	0.000882
	1508.15	0.000766	0.00063	0.000118	0	0	0	0	0.000748
	1507.18	0.000628	0.000521	0.000103	0	0	0	0	0.000623
	1506.22	0.000502	0.000422	8.9e-05	0	0	0	0	0.000511
	1505.25	0.000389	0.000336	7.7e-05	0	0	0	0	0.000413
	1504.29	0.000287	0.000262	6.7e-05	0	0	0	0	0.000328
	1503.32	0.000197	0.0002	5.7e-05	0	0	0	0	0.000257
	1502.36	0.000114	0.00015	4.9e-05	0	0	0	0	0.000199
	1501.4	3.9e-05	0.00011	4.2e-05	0	0	0	0	0.000152
	1500.43	-3.2e-05	8e-05	3.6e-05	0	0	0	0	0.000115

## Sheet: Supplementary_Fig.3.
	SFigure 3. panel a) ECD-FUV			SFigure 3. panel b) ECD-NUV			SFigure 3. panel c) FTIR
	λ / nm	LYIQWL_4mg/mL		λ / nm	LYIQWL_4mg/mL		wavenumber (cm-1)	LYIQWL_4mg/mL
	260	0.00128		350	-0.000898022		1750.18	0.000117
	259.8	49.1597		349.8	28.6683		1749.22	7.1e-05
	259.6	124.766		349.6	54.897		1748.25	5.7e-05
	259.4	210.819		349.4	97.0018		1747.29	4.4e-05
	259.2	313.137		349.2	143.811		1746.32	3.4e-05
	259	437.206		349	193.418		1745.36	2.5e-05
	258.8	591.971		348.8	240.641		1744.4	1.7e-05
	258.6	767.08		348.6	287.007		1743.43	1.1e-05
	258.4	899.353		348.4	309.492		1742.47	6e-06
	258.2	1036.79		348.2	310.89		1741.5	2e-06
	258	1172.35		348	316.046		1740.54	0
	257.8	1256.28		347.8	329.447		1739.57	-1e-06
	257.6	1353.75		347.6	346.726		1738.61	-1e-06
	257.4	1408.63		347.4	376.193		1737.65	0
	257.2	1465.29		347.2	367.338		1736.68	4e-06
	257	1503.07		347	341.997		1735.72	9e-06
	256.8	1505.37		346.8	322.11		1734.75	1.8e-05
	256.6	1458.09		346.6	314.714		1733.79	2.9e-05
	256.4	1405.42		346.4	299.087		1732.82	4.3e-05
	256.2	1401.96		346.2	299.371		1731.86	5.9e-05
	256	1400.63		346	305.365		1730.9	7.5e-05
	255.8	1404.78		345.8	321.412		1729.93	9.1e-05
	255.6	1410.04		345.6	342.029		1728.97	0.000106
	255.4	1402.11		345.4	368.529		1728	0.000119
	255.2	1414.64		345.2	372.753		1727.04	0.00013
	255	1428.34		345	394.98		1726.07	0.00014
	254.8	1447.2		344.8	421.216		1725.11	0.000147
	254.6	1479.64		344.6	451.624		1724.15	0.000153
	254.4	1547.31		344.4	469.204		1723.18	0.000157
	254.2	1596.11		344.2	491.825		1722.22	0.00016
	254	1643.76		344	491.458		1721.25	0.000163
	253.8	1689.87		343.8	499.7		1720.29	0.000166
	253.6	1737.68		343.6	506.76		1719.32	0.00017
	253.4	1811.24		343.4	514.624		1718.36	0.000176
	253.2	1893.06		343.2	517.797		1717.4	0.000186
	253	1964.85		343	545.343		1716.43	0.000198
	252.8	2008.92		342.8	578.994		1715.47	0.000214
	252.6	2050.91		342.6	622.627		1714.5	0.000232
	252.4	2090.44		342.4	650.453		1713.54	0.000251
	252.2	2125.02		342.2	678.694		1712.57	0.00027
	252	2172.79		342	712.643		1711.61	0.00029
	251.8	2218.81		341.8	768.992		1710.65	0.00031
	251.6	2264.25		341.6	814.802		1709.68	0.000329
	251.4	2321.42		341.4	864.121		1708.72	0.000349
	251.2	2367.63		341.2	906		1707.75	0.00037
	251	2394.36		341	948.94		1706.79	0.00039
	250.8	2428.76		340.8	978.914		1705.82	0.000411
	250.6	2492.89		340.6	1006.99		1704.86	0.000405
	250.4	2580.42		340.4	1042.9		1703.9	0.000387
	250.2	2681.2		340.2	1091.03		1702.93	0.00037
	250	2772.36		340	1143.44		1701.97	0.000354
	249.8	2878.05		339.8	1186.91		1701	0.000342
	249.6	2981.58		339.6	1226.7		1700.04	0.000336
	249.4	3100.73		339.4	1264.43		1699.07	0.000339
	249.2	3219.4		339.2	1298.47		1698.11	0.000357
	249	3336.65		339	1340.24		1697.15	0.000397
	248.8	3486.43		338.8	1386.81		1696.18	0.000467
	248.6	3659.08		338.6	1444.95		1695.22	0.000575
	248.4	3834.99		338.4	1505.23		1694.25	0.000731
	248.2	4014.14		338.2	1552.43		1693.29	0.000944
	248	4203.81		338	1590.87		1692.32	0.00122
	247.8	4417.68		337.8	1636.53		1691.36	0.00155
	247.6	4608.74		337.6	1694.9		1690.4	0.00194
	247.4	4810.63		337.4	1749.53		1689.43	0.00238
	247.2	4993.6		337.2	1810.83		1688.47	0.00282
	247	5146.92		337	1866.27		1687.5	0.00324
	246.8	5304.32		336.8	1916.77		1686.54	0.00361
	246.6	5466.59		336.6	1957.79		1685.57	0.00389
	246.4	5612.05		336.4	2006.31		1684.61	0.00405
	246.2	5742.61		336.2	2046.62		1683.65	0.00407
	246	5853.04		336	2092.44		1682.68	0.00398
	245.8	5959.62		335.8	2136.35		1681.72	0.00378
	245.6	6038.88		335.6	2183.44		1680.75	0.0035
	245.4	6128.9		335.4	2216.65		1679.79	0.00317
	245.2	6211.02		335.2	2242.41		1678.82	0.00283
	245	6288.34		335	2270.5		1677.86	0.0025
	244.8	6387.73		334.8	2307.23		1676.9	0.0022
	244.6	6492.34		334.6	2343.59		1675.93	0.00194
	244.4	6601.95		334.4	2362.91		1674.97	0.00173
	244.2	6732.25		334.2	2362.99		1674	0.00157
	244	6880.95		334	2383.86		1673.04	0.00146
	243.8	7046		333.8	2402.93		1672.07	0.00138
	243.6	7209.68		333.6	2419.7		1671.11	0.00134
	243.4	7402.67		333.4	2429.54		1670.15	0.00133
	243.2	7599.71		333.2	2443.87		1669.18	0.00133
	243	7806.77		333	2465.45		1668.22	0.00135
	242.8	8048.79		332.8	2485.28		1667.25	0.00138
	242.6	8304.63		332.6	2502.71		1666.29	0.00142
	242.4	8555.1		332.4	2511.05		1665.32	0.00145
	242.2	8837.89		332.2	2534.23		1664.36	0.00149
	242	9130.54		332	2553.33		1663.4	0.00152
	241.8	9458.33		331.8	2556.39		1662.43	0.00156
	241.6	9826.35		331.6	2566.17		1661.47	0.00158
	241.4	10222.6		331.4	2592.28		1660.5	0.0016
	241.2	10650.6		331.2	2620.88		1659.54	0.00162
	241	11126.1		331	2653.76		1658.57	0.00163
	240.8	11630.2		330.8	2689.64		1657.61	0.00163
	240.6	12158		330.6	2701.17		1656.65	0.00163
	240.4	12729.5		330.4	2713.69		1655.68	0.00163
	240.2	13373.6		330.2	2744.54		1654.72	0.00163
	240	13999.9		330	2785.24		1653.75	0.00164
	239.8	14660.5		329.8	2838.2		1652.79	0.00166
	239.6	15337.2		329.6	2889.7		1651.82	0.00169
	239.4	16003.9		329.4	2938.64		1650.86	0.00174
	239.2	16702.1		329.2	2988.52		1649.9	0.00179
	239	17417.7		329	3041.11		1648.93	0.00185
	238.8	18136.8		328.8	3088.06		1647.97	0.00192
	238.6	18865.5		328.6	3138.63		1647	0.002
	238.4	19595.3		328.4	3211.7		1646.04	0.00208
	238.2	20317.4		328.2	3272.1		1645.07	0.00216
	238	21020.1		328	3321.06		1644.11	0.00223
	237.8	21748.2		327.8	3363.47		1643.15	0.00231
	237.6	22449.9		327.6	3408.73		1642.18	0.00238
	237.4	23136.1		327.4	3464.02		1641.22	0.00246
	237.2	23828.4		327.2	3535.13		1640.25	0.00254
	237	24498		327	3578.96		1639.29	0.00262
	236.8	25113.9		326.8	3616.72		1638.32	0.00273
	236.6	25715.7		326.6	3657.65		1637.36	0.00286
	236.4	26270.5		326.4	3674		1636.4	0.00303
	236.2	26774		326.2	3681.7		1635.43	0.00326
	236	27222.6		326	3698.93		1634.47	0.00358
	235.8	27605		325.8	3713.58		1633.5	0.00401
	235.6	27868.8		325.6	3734.56		1632.54	0.00459
	235.4	28028.5		325.4	3750.94		1631.57	0.00535
	235.2	28081.1		325.2	3750.01		1630.61	0.00633
	235	28012.9		325	3746.79		1629.65	0.00754
	234.8	27789.9		324.8	3760.13		1628.68	0.009
	234.6	27405.5		324.6	3775.8		1627.72	0.01069
	234.4	26819.2		324.4	3788.42		1626.75	0.01257
	234.2	26039.6		324.2	3825.13		1625.79	0.01454
	234	25155.8		324	3861.65		1624.82	0.01648
	233.8	24153.8		323.8	3907.97		1623.86	0.01825
	233.6	22985.8		323.6	3962.8		1622.9	0.01968
	233.4	21732.2		323.4	4015.55		1621.93	0.02064
	233.2	20385.8		323.2	4083.46		1620.97	0.02103
	233	18935.1		323	4165.69		1620	0.02081
	232.8	17344.2		322.8	4228.68		1619.04	0.02003
	232.6	15624.6		322.6	4281.04		1618.07	0.0188
	232.4	13825.2		322.4	4349.83		1617.11	0.01725
	232.2	11970.1		322.2	4421.73		1616.15	0.01553
	232	10037.5		322	4491.99		1615.18	0.01379
	231.8	7955.32		321.8	4578.04		1614.22	0.01215
	231.6	5747.45		321.6	4657.18		1613.25	0.01067
	231.4	3422.31		321.4	4725.23		1612.29	0.00939
	231.2	1019.31		321.2	4794.29		1611.32	0.00831
	231	-1449.78		321	4833.94		1610.36	0.00743
	230.8	-4012.77		320.8	4863.05		1609.4	0.00671
	230.6	-6605.05		320.6	4886.9		1608.43	0.00612
	230.4	-9152.9		320.4	4908.87		1607.47	0.00563
	230.2	-11689.2		320.2	4914.92		1606.5	0.00522
	230	-14219.8		320	4917.95		1605.54	0.00486
	229.8	-16660.8		319.8	4909.94		1604.57	0.00456
	229.6	-19030		319.6	4900.05		1603.61	0.0043
	229.4	-21327.4		319.4	4887.24		1602.65	0.00409
	229.2	-23504.8		319.2	4889.09		1601.68	0.00392
	229	-25631.7		319	4886.84		1600.72	0.00379
	228.8	-27673.1		318.8	4878.67		1599.75	0.00371
	228.6	-29608.1		318.6	4882.61		1598.79	0.00366
	228.4	-31428.3		318.4	4883.76		1597.82	0.00365
	228.2	-33142.2		318.2	4891.17		1596.86	0.00368
	228	-34774.6		318	4889.52		1595.9	0.00373
	227.8	-36343.3		317.8	4894.44		1594.93	0.00382
	227.6	-37824.5		317.6	4910.95		1593.97	0.00392
	227.4	-39197.4		317.4	4923.04		1593	0.00404
	227.2	-40447.5		317.2	4932.15		1592.04	0.00418
	227	-41600.6		317	4914.61		1591.07	0.00432
	226.8	-42632.9		316.8	4892.73		1590.11	0.00447
	226.6	-43547.3		316.6	4867.85		1589.15	0.00461
	226.4	-44359.5		316.4	4821.94		1588.18	0.00473
	226.2	-45085.3		316.2	4778.29		1587.22	0.00484
	226	-45752.1		316	4723.39		1586.25	0.00491
	225.8	-46299.1		315.8	4660.25		1585.29	0.00496
	225.6	-46750		315.6	4583.34		1584.32	0.00497
	225.4	-47116.9		315.4	4518.9		1583.36	0.00494
	225.2	-47430.2		315.2	4455.87		1582.4	0.00487
	225	-47712.6		315	4391.47		1581.43	0.00476
	224.8	-47893.4		314.8	4338.54		1580.47	0.00461
	224.6	-48004.5		314.6	4282.7		1579.5	0.00443
	224.4	-48073.7		314.4	4220.26		1578.54	0.00423
	224.2	-48115.9		314.2	4167.57		1577.57	0.00401
	224	-48115.7		314	4119.36		1576.61	0.00377
	223.8	-48042.5		313.8	4079.8		1575.65	0.00353
	223.6	-47920.7		313.6	4047.42		1574.68	0.0033
	223.4	-47719.2		313.4	4019.72		1573.72	0.00307
	223.2	-47515		313.2	3980.55		1572.75	0.00286
	223	-47250.1		313	3930.66		1571.79	0.00265
	222.8	-46919.3		312.8	3880.36		1570.82	0.00247
	222.6	-46562.6		312.6	3843.64		1569.86	0.00229
	222.4	-46191.8		312.4	3793.67		1568.9	0.00213
	222.2	-45806.6		312.2	3750.01		1567.93	0.00198
	222	-45337		312	3683.94		1566.97	0.00184
	221.8	-44796		311.8	3595.18		1566	0.0017
	221.6	-44235		311.6	3489.31		1565.04	0.00157
	221.4	-43672.8		311.4	3375.34		1564.07	0.00144
	221.2	-43109.2		311.2	3262.95		1563.11	0.00132
	221	-42451.4		311	3132.39		1562.15	0.00119
	220.8	-41723.5		310.8	2999.43		1561.18	0.00107
	220.6	-40970		310.6	2849.62		1560.22	0.000948
	220.4	-40215		310.4	2682.5		1559.25	0.000832
	220.2	-39458.9		310.2	2517.75		1558.29	0.00072
	220	-38653.2		310	2358.6		1557.32	0.000613
	219.8	-37823.8		309.8	2218.19		1556.36	0.000512
	219.6	-36971.4		309.6	2096.11		1555.4	0.000417
	219.4	-36139.7		309.4	1968.27		1554.43	0.000328
	219.2	-35291		309.2	1834.19		1553.47	0.000245
	219	-34373.2		309	1701.81		1552.5	0.000169
	218.8	-33490.1		308.8	1569.06		1551.54	0.000101
	218.6	-32640.3		308.6	1444.41		1550.57	4.3e-05
	218.4	-31764.5		308.4	1324.62		1549.61	-4e-06
	218.2	-30846.2		308.2	1191.83		1548.65	-4.2e-05
	218	-29905.4		308	1047.45		1547.68	-6.9e-05
	217.8	-28981		307.8	887.678		1546.72	-8.5e-05
	217.6	-28101.1		307.6	721.084		1545.75	-8.6e-05
	217.4	-27260		307.4	543.342		1544.79	-7.2e-05
	217.2	-26392		307.2	370.383		1543.82	-3.9e-05
	217	-25497.1		307	195.943		1542.86	1.3e-05
	216.8	-24607.1		306.8	0.36341		1541.9	8.6e-05
	216.6	-23711.4		306.6	-200.996		1540.93	0.00018
	216.4	-22826.6		306.4	-422.415		1539.97	0.000296
	216.2	-21975		306.2	-654.201		1539	0.000432
	216	-21165.7		306	-875.57		1538.04	0.000585
	215.8	-20369.3		305.8	-1100.1		1537.07	0.000755
	215.6	-19551.8		305.6	-1314.62		1536.11	0.000939
	215.4	-18713.5		305.4	-1548.95		1535.15	0.00114
	215.2	-17887.7		305.2	-1783.65		1534.18	0.00135
	215	-17104.4		305	-2024.61		1533.22	0.00157
	214.8	-16328.8		304.8	-2266.36		1532.25	0.00181
	214.6	-15592		304.6	-2508.42		1531.29	0.00206
	214.4	-14863.1		304.4	-2743.67		1530.32	0.00233
	214.2	-14131.4		304.2	-2992.91		1529.36	0.00261
	214	-13437.4		304	-3226.3		1528.4	0.00292
	213.8	-12739		303.8	-3479.64		1527.43	0.00325
	213.6	-12062.7		303.6	-3722.33		1526.47	0.0036
	213.4	-11427.6		303.4	-3949.73		1525.5	0.00399
	213.2	-10782.6		303.2	-4169.87		1524.54	0.00442
	213	-10119.2		303	-4409.51		1523.57	0.00489
	212.8	-9429.9		302.8	-4629.86		1522.61	0.00541
	212.6	-8753.4		302.6	-4854.76		1521.65	0.00598
	212.4	-8102.45		302.4	-5093.81		1520.68	0.00659
	212.2	-7467.08		302.2	-5330.48		1519.72	0.00724
	212	-6860.51		302	-5552.08		1518.75	0.00791
	211.8	-6252		301.8	-5787.52		1517.79	0.0086
	211.6	-5691.55		301.6	-5998.69		1516.82	0.00928
	211.4	-5125.47		301.4	-6207.8		1515.86	0.00993
	211.2	-4559.66		301.2	-6408.06		1514.9	0.01055
	211	-4070.02		301	-6589.32		1513.93	0.01112
	210.8	-3593.94		300.8	-6725.02		1512.97	0.01166
	210.6	-3119.68		300.6	-6855.17		1512	0.01219
	210.4	-2669.48		300.4	-6950.34		1511.04	0.01271
	210.2	-2221.18		300.2	-7028.46		1510.07	0.01326
	210	-1834.89		300	-7119.89		1509.11	0.01384
	209.8	-1454.3		299.8	-7202.38		1508.15	0.01447
	209.6	-1069.16		299.6	-7290.76		1507.18	0.01515
	209.4	-687.148		299.4	-7368.54		1506.22	0.01589
	209.2	-310.777		299.2	-7425.34		1505.25	0.01667
	209	72.9713		299	-7487.76		1504.29	0.01749
	208.8	473.453		298.8	-7543.19		1503.32	0.01835
	208.6	841.903		298.6	-7601.56		1502.36	0.01925
	208.4	1203.59		298.4	-7644.88		1501.4	0.02018
	208.2	1529.58		298.2	-7690.37		1500.43	0.02113
	208	1846.99		298	-7723.02		1499.47	0.02212
	207.8	2192.58		297.8	-7734.42		1498.5	0.02313
	207.6	2521.37		297.6	-7720.92		1497.54	0.02417
	207.4	2847.13		297.4	-7707.36		1496.57	0.02523
	207.2	3204.73		297.2	-7688.43		1495.61	0.02632
	207	3558.56		297	-7664.64		1494.65	0.02744
	206.8	3878.48		296.8	-7618.18		1493.68	0.02858
	206.6	4182.97		296.6	-7561.59		1492.72	0.02974
	206.4	4477.28		296.4	-7469.41		1491.75	0.03092
	206.2	4768.44		296.2	-7375.75		1490.79	0.03212
	206	5056.19		296	-7278.74		1489.82	0.03333
	205.8	5290.48		295.8	-7143.94		1488.86	0.03456
	205.6	5539.5		295.6	-6985.88		1487.9	0.03579
	205.4	5784.73		295.4	-6848.4		1486.93	0.03702
	205.2	5993.34		295.2	-6670.83		1485.97	0.03824
	205	6180.97		295	-6472.26		1485	0.03945
	204.8	6338.1		294.8	-6247.42		1484.04	0.04064
	204.6	6453.97		294.6	-6048.83		1483.07	0.04181
	204.4	6577.27		294.4	-5869.72		1482.11	0.04296
	204.2	6657.6		294.2	-5714.28		1481.14	0.04409
	204	6662.18		294	-5574.17		1480.18	0.04518
	203.8	6681.99		293.8	-5456.49		1479.22	0.04625
	203.6	6694.65		293.6	-5352.28		1478.25	0.04727
	203.4	6631.82		293.4	-5266.05		1477.29	0.04826
	203.2	6530.6		293.2	-5181.15		1476.32	0.0492
	203	6428.37		293	-5115.56		1475.36	0.05008
	202.8	6301.2		292.8	-5079.72		1474.39	0.05091
	202.6	6168.66		292.6	-5097.04		1473.43	0.05167
	202.4	6019.04		292.4	-5132.93		1472.47	0.05237
	202.2	5809.5		292.2	-5158.89		1471.5	0.05301
	202	5618.07		292	-5198.38		1470.54	0.05359
	201.8	5442.27		291.8	-5255.24		1469.57	0.05414
	201.6	5216.48		291.6	-5333.6		1468.61	0.05464
	201.4	5019.91		291.4	-5488.25		1467.64	0.05513
	201.2	4874.71		291.2	-5670.24		1466.68	0.05559
	201	4732.44		291	-5847.26		1465.72	0.05604
	200.8	4590.26		290.8	-6028.36		1464.75	0.05648
	200.6	4415.11		290.6	-6228.76		1463.79	0.0569
	200.4	4252.82		290.4	-6440.02		1462.82	0.0573
	200.2	4089.7		290.2	-6623.76		1461.86	0.05768
	200	3931.95		290	-6836.35		1460.89	0.05802
	199.8	3773.72		289.8	-7048.89		1459.93	0.05831
	199.6	3611.6		289.6	-7263.27		1458.97	0.05855
	199.4	3501.39		289.4	-7450.43		1458	0.05872
	199.2	3400.14		289.2	-7573.77		1457.04	0.05882
	199	3326.09		289	-7652.59		1456.07	0.05884
	198.8	3240.11		288.8	-7758.57		1455.11	0.05877
	198.6	3166.9		288.6	-7854.32		1454.14	0.05862
	198.4	3147.44		288.4	-7905.46		1453.18	0.05839
	198.2	3115.37		288.2	-7895.27		1452.22	0.05809
	198	3103.39		288	-7842.78		1451.25	0.05773
	197.8	3121.42		287.8	-7713.55		1450.29	0.05733
	197.6	3129.42		287.6	-7564.7		1449.32	0.0569
	197.4	3200.38		287.4	-7358.7		1448.36	0.05644
	197.2	3312.79		287.2	-7074.51		1447.39	0.05596
	197	3407.88		287	-6760.79		1446.43	0.05547
	196.8	3478.43		286.8	-6440.08		1445.47	0.05497
	196.6	3555.93		286.6	-6046.65		1444.5	0.05446
	196.4	3630.65		286.4	-5611.11		1443.54	0.05393
	196.2	3640.85		286.2	-5147.42		1442.57	0.0534
	196	3661.31		286	-4661.76		1441.61	0.05285
	195.8	3691.55		285.8	-4175.84		1440.64	0.05229
	195.6	3731.24		285.6	-3731.27		1439.68	0.05172
	195.4	3787.86		285.4	-3262.38		1438.72	0.05112
	195.2	3795.35		285.2	-2811.63		1437.75	0.05051
	195	3738.91		285	-2388.21		1436.79	0.04986
				284.8	-1981.25		1435.82	0.0492
				284.6	-1580.87		1434.86	0.0485
				284.4	-1235.85		1433.89	0.04777
				284.2	-926.598		1432.93	0.047
				284	-654.53		1431.97	0.04621
				283.8	-435.152		1431	0.04539
				283.6	-268.68		1430.04	0.04455
				283.4	-103.653		1429.07	0.04368
				283.2	10.4475		1428.11	0.04281
				283	95.1829		1427.14	0.04192
				282.8	131.715		1426.18	0.04103
				282.6	147.184		1425.22	0.04013
				282.4	145.384		1424.25	0.03924
				282.2	152.631		1423.29	0.03837
				282	161.078		1422.32	0.0375
				281.8	167.56		1421.36	0.03665
				281.6	164.555		1420.39	0.03581
				281.4	163.591		1419.43	0.03499
				281.2	149.541		1418.47	0.03419
				281	172.005		1417.5	0.03341
				280.8	209.954		1416.54	0.03264
				280.6	274.405		1415.57	0.03189
				280.4	355.976		1414.61	0.03115
				280.2	482.478		1413.64	0.03042
				280	612.315		1412.68	0.02971
				279.8	754.135		1411.72	0.02902
				279.6	892.937		1410.75	0.02834
				279.4	1036.78		1409.79	0.02768
				279.2	1227.44		1408.82	0.02704
				279	1465.52		1407.86	0.02643
				278.8	1706.11		1406.89	0.02583
				278.6	1974.56		1405.93	0.02525
				278.4	2254.06		1404.97	0.02468
				278.2	2556.17		1404	0.02414
				278	2839.49		1403.04	0.0236
				277.8	3164.05		1402.07	0.02308
				277.6	3478.04		1401.11	0.02257
				277.4	3792.92		1400.14	0.02207
				277.2	4115.73		1399.18	0.02157
				277	4440.98		1398.22	0.02108
				276.8	4742.02		1397.25	0.02061
				276.6	5058.08		1396.29	0.02014
				276.4	5366.1		1395.32	0.01968
				276.2	5655.7		1394.36	0.01923
				276	5904.99		1393.39	0.01878
				275.8	6144.62		1392.43	0.01835
				275.6	6349.93		1391.47	0.01793
				275.4	6572.05		1390.5	0.01753
				275.2	6806.95		1389.54	0.01714
				275	7038.43		1388.57	0.01677
				274.8	7246.31		1387.61	0.01642
				274.6	7448.17		1386.64	0.01607
				274.4	7625.38		1385.68	0.01573
				274.2	7801.99		1384.72	0.0154
				274	7994.75		1383.75	0.01507
				273.8	8181.46		1382.79	0.01475
				273.6	8361.28		1381.82	0.01444
				273.4	8533.15		1380.86	0.01414
				273.2	8697.59		1379.89	0.01386
				273	8894.38		1378.93	0.0136
				272.8	9104.24		1377.97	0.01335
				272.6	9293.29		1377	0.01313
				272.4	9485.8		1376.04	0.01292
				272.2	9660.54		1375.07	0.01274
				272	9844.52		1374.11	0.01257
				271.8	10048.2		1373.14	0.01241
				271.6	10280.6		1372.18	0.01226
				271.4	10517.3		1371.22	0.01212
				271.2	10793.3		1370.25	0.01198
				271	11075.3		1369.29	0.01184
				270.8	11336		1368.32	0.01171
				270.6	11624.8		1367.36	0.01158
				270.4	11951.7		1366.39	0.01145
				270.2	12298.4		1365.43	0.01132
				270	12668		1364.47	0.0112
				269.8	13055.8		1363.5	0.01108
				269.6	13430.3		1362.54	0.01096
				269.4	13842.8		1361.57	0.01084
				269.2	14285.6		1360.61	0.01071
				269	14726.7		1359.64	0.01059
				268.8	15180.2		1358.68	0.01046
				268.6	15623		1357.72	0.01033
				268.4	16042.8		1356.75	0.01019
				268.2	16457.7		1355.79	0.01005
				268	16871.9		1354.82	0.00991
				267.8	17280.5		1353.86	0.00975
				267.6	17683.3		1352.89	0.00959
				267.4	18086.1		1351.93	0.00943
				267.2	18468		1350.97	0.00926
				267	18856.7		1350	0.00908
				266.8	19255.4		1349.04	0.00891
				266.6	19647.5
				266.4	20031.8
				266.2	20417.9
				266	20790.2
				265.8	21154.1
				265.6	21497.1
				265.4	21834.9
				265.2	22163.9
				265	22490.9
				264.8	22791
				264.6	23072.3
				264.4	23366.7
				264.2	23653.8
				264	23918
				263.8	24187.6
				263.6	24457.8
				263.4	24761
				263.2	25044.7
				263	25345
				262.8	25627.2
				262.6	25921.6
				262.4	26212.8
				262.2	26498.8
				262	26816.4
				261.8	27177.1
				261.6	27568.3
				261.4	27986.9
				261.2	28420.6
				261	28853.3
				260.8	29261.9
				260.6	29707.5
				260.4	30133.5
				260.2	30554.2
				260	30962.3

## Sheet: Supplementary_Fig.4.
	SFigure 4. panel a) FTIR								SFigure 4. panel b) FTIR
	wavenumber (cm-1)	original curve	curve A	curve B	curve C	curve D	fitted curve		wavenumber (cm-1)	original curve	curve A	curve B	curve C	curve D	curve E	fitted curve
	1700.04	1.1e-05	0	0	0	5e-06	5e-06		1700.04	0.000142	0	0	0	0	7e-06	7e-06
	1699.07	1.6e-05	0	0	0	7e-06	7e-06		1699.07	0.000113	0	0	0	0	1e-05	1e-05
	1698.11	2.4e-05	0	0	0	1e-05	1e-05		1698.11	8.1e-05	0	0	0	0	1.4e-05	1.4e-05
	1697.15	3.6e-05	0	0	0	1.4e-05	1.4e-05		1697.15	5.1e-05	0	0	0	0	2e-05	2e-05
	1696.18	5.2e-05	0	0	0	1.9e-05	1.9e-05		1696.18	2.6e-05	0	0	0	0	2.8e-05	2.8e-05
	1695.22	7.2e-05	0	0	0	2.7e-05	2.7e-05		1695.22	7e-06	0	0	0	0	3.8e-05	3.8e-05
	1694.25	9.7e-05	0	0	0	3.8e-05	3.8e-05		1694.25	-5e-06	0	0	0	0	5.3e-05	5.3e-05
	1693.29	0.000128	0	0	0	5.3e-05	5.3e-05		1693.29	-1e-05	0	0	0	0	7.2e-05	7.2e-05
	1692.32	0.000166	0	0	0	7.2e-05	7.2e-05		1692.32	-5e-06	0	0	0	0	9.7e-05	9.7e-05
	1691.36	0.000163	0	0	0	9.7e-05	9.7e-05		1691.36	1e-05	0	0	0	0	0.000131	0.000131
	1690.4	0.00012	0	0	0	0.000131	0.000131		1690.4	3.8e-05	0	0	0	0	0.000174	0.000174
	1689.43	8.7e-05	0	0	0	0.000175	0.000175		1689.43	8.1e-05	0	0	0	0	0.000229	0.000229
	1688.47	6.8e-05	0	0	0	0.000231	0.000231		1688.47	0.000141	0	0	0	0	0.000299	0.000299
	1687.5	6.8e-05	0	0	0	0.000302	0.000302		1687.5	0.000202	0	0	0	0	0.000388	0.000388
	1686.54	9.2e-05	0	0	0	0.000392	0.000392		1686.54	0.000226	0	0	0	0	0.000498	0.000498
	1685.57	0.000149	0	0	0	0.000505	0.000505		1685.57	0.000283	0	0	0	0	0.000635	0.000635
	1684.61	0.000246	0	0	0	0.000644	0.000644		1684.61	0.000384	0	0	0	0	0.000802	0.000802
	1683.65	0.000394	0	0	0	0.000814	0.000814		1683.65	0.000537	0	0	0	0	0.00101	0.00101
	1682.68	0.0006	0	0	0	0.00102	0.00102		1682.68	0.000755	0	0	0	0	0.00125	0.00125
	1681.72	0.000871	0	0	0	0.00127	0.00127		1681.72	0.00105	0	0	0	0	0.00154	0.00154
	1680.75	0.00121	0	0	0	0.00156	0.00156		1680.75	0.00143	0	0	0	0	0.00188	0.00188
	1679.79	0.00163	0	0	0	0.0019	0.0019		1679.79	0.00189	0	0	0	0	0.00228	0.00228
	1678.82	0.00212	0	0	0	0.0023	0.0023		1678.82	0.00246	0	0	0	0	0.00274	0.00274
	1677.86	0.00269	0	0	0	0.00276	0.00276		1677.86	0.00311	0	0	0	0	0.00326	0.00326
	1676.9	0.00333	0	0	0	0.00328	0.00328		1676.9	0.00384	0	0	0	0	0.00385	0.00385
	1675.93	0.00404	0	0	0	0.00386	0.00386		1675.93	0.00465	0	0	0	0	0.00451	0.00451
	1674.97	0.0048	0	0	0	0.00451	0.00451		1674.97	0.00552	0	0	0	0	0.00523	0.00523
	1674	0.0056	0	0	0	0.00522	0.00522		1674	0.00643	0	0	0	0	0.00603	0.00603
	1673.04	0.00643	0	0	0	0.00599	0.00599		1673.04	0.00737	0	0	0	0	0.00688	0.00688
	1672.07	0.00728	0	0	0	0.00681	0.00681		1672.07	0.00833	0	0	0	0	0.00779	0.00779
	1671.11	0.00814	0	0	0	0.00768	0.00768		1671.11	0.00928	0	0	0	0	0.00875	0.00875
	1670.15	0.009	0	0	0	0.00858	0.00858		1670.15	0.01023	0	0	0	0	0.00974	0.00974
	1669.18	0.00983	0	0	0	0.0095	0.0095		1669.18	0.01115	0	0	0	0	0.01075	0.01075
	1668.22	0.01063	0	0	0	0.01043	0.01043		1668.22	0.01203	0	0	0	0	0.01177	0.01177
	1667.25	0.01139	0	0	0	0.01135	0.01135		1667.25	0.01285	0	0	0	0	0.01277	0.01277
	1666.29	0.0121	0	0	0	0.01225	0.01225		1666.29	0.01363	0	0	0	0	0.01375	0.01375
	1665.32	0.01276	0	0	0	0.0131	0.0131		1665.32	0.01435	0	0	0	0	0.01467	0.01467
	1664.36	0.01339	0	0	0	0.01388	0.01388		1664.36	0.01504	0	0	0	0	0.01553	0.01553
	1663.4	0.014	0	0	0	0.01458	0.01458		1663.4	0.0157	0	0	0	0	0.01629	0.01629
	1662.43	0.01459	0	0	0	0.01518	0.01518		1662.43	0.01634	0	0	0	0	0.01695	0.01695
	1661.47	0.01515	0	0	0	0.01567	0.01567		1661.47	0.01695	0	0	0	0	0.01749	0.01749
	1660.5	0.01566	0	0	0	0.01603	0.01603		1660.5	0.0175	0	0	0	0	0.0179	0.0179
	1659.54	0.01608	0	0	0	0.01626	0.01626		1659.54	0.01796	0	0	0	0	0.01816	0.01816
	1658.57	0.01638	0	0	0	0.01635	0.01635		1658.57	0.01828	0	0	0	1e-06	0.01827	0.01827
	1657.61	0.01651	0	0	1e-06	0.01629	0.01629		1657.61	0.01843	0	0	0	1e-06	0.01822	0.01822
	1656.65	0.01646	0	0	1e-06	0.01609	0.01609		1656.65	0.01838	0	0	0	3e-06	0.01802	0.01803
	1655.68	0.01621	0	0	3e-06	0.01575	0.01575		1655.68	0.01812	0	0	0	6e-06	0.01768	0.01768
	1654.72	0.01578	0	0	7e-06	0.01529	0.01529		1654.72	0.01766	0	0	0	1.2e-05	0.01719	0.0172
	1653.75	0.01517	0	0	1.4e-05	0.0147	0.01472		1653.75	0.01701	0	0	0	2.3e-05	0.01658	0.0166
	1652.79	0.01441	0	0	2.7e-05	0.01402	0.01405		1652.79	0.01622	0	0	0	4.5e-05	0.01586	0.0159
	1651.82	0.01355	0	0	5.1e-05	0.01325	0.0133		1651.82	0.01533	0	0	0	8.2e-05	0.01504	0.01512
	1650.86	0.01262	0	0	9.5e-05	0.01241	0.01251		1650.86	0.01437	0	0	1e-06	0.000148	0.01414	0.01429
	1649.9	0.01167	0	1e-06	0.000171	0.01153	0.0117		1649.9	0.0134	0	0	1e-06	0.000258	0.01318	0.01344
	1648.93	0.01075	0	1e-06	0.000297	0.01061	0.01091		1648.93	0.01248	0	0	2e-06	0.000435	0.01219	0.01262
	1647.97	0.00992	0	2e-06	0.0005	0.00968	0.01018		1647.97	0.01167	0	0	4e-06	0.000713	0.01117	0.01189
	1647	0.00925	0	4e-06	0.000816	0.00876	0.00958		1647	0.01103	0	0	6e-06	0.00113	0.01016	0.01129
	1646.04	0.00881	0	6e-06	0.00129	0.00785	0.00914		1646.04	0.01065	0	0	1e-05	0.00175	0.00915	0.01091
	1645.07	0.00866	0	1e-05	0.00198	0.00697	0.00896		1645.07	0.01058	0	0	1.6e-05	0.00261	0.00818	0.01081
	1644.11	0.00886	0	1.7e-05	0.00293	0.00614	0.00909		1644.11	0.0109	0	0	2.5e-05	0.00378	0.00725	0.01106
	1643.15	0.00947	0	2.6e-05	0.00421	0.00536	0.0096		1643.15	0.01164	0	0	3.8e-05	0.00532	0.00637	0.01173
	1642.18	0.0105	0	4e-05	0.00585	0.00464	0.01053		1642.18	0.01285	0	0	5.8e-05	0.00725	0.00555	0.01286
	1641.22	0.01198	0	6.1e-05	0.00789	0.00398	0.01193		1641.22	0.01452	0	0	8.6e-05	0.00959	0.0048	0.01448
	1640.25	0.01387	0	9.2e-05	0.01029	0.00339	0.01377		1640.25	0.01662	0	0	0.000126	0.01231	0.00411	0.01654
	1639.29	0.01613	0	0.000134	0.01302	0.00285	0.016		1639.29	0.01907	0	0	0.000181	0.01531	0.00349	0.01899
	1638.32	0.01863	0	0.000192	0.01594	0.00238	0.01851		1638.32	0.02176	0	0	0.000256	0.01848	0.00294	0.02168
	1637.36	0.02125	0	0.00027	0.01891	0.00197	0.02115		1637.36	0.02451	0	0	0.000356	0.02163	0.00246	0.02445
	1636.4	0.02378	0	0.000373	0.02172	0.00162	0.02372		1636.4	0.02713	0	0	0.000485	0.02456	0.00204	0.02708
	1635.43	0.02603	0	0.000504	0.02418	0.00132	0.026		1635.43	0.0294	0	0	0.00065	0.02704	0.00167	0.02937
	1634.47	0.02779	0	0.00067	0.02606	0.00106	0.02779		1634.47	0.03111	0	0	0.000855	0.02888	0.00136	0.0311
	1633.5	0.02889	0	0.000873	0.02721	0.00085	0.02893		1633.5	0.0321	0	0	0.00111	0.02992	0.0011	0.03213
	1632.54	0.02923	0	0.00112	0.02752	0.000674	0.02931		1632.54	0.03228	0	0	0.0014	0.03006	0.000882	0.03235
	1631.57	0.02879	0	0.0014	0.02696	0.000529	0.02888		1631.57	0.03165	0	0	0.00175	0.02929	0.0007	0.03175
	1630.61	0.02761	0	0.00172	0.02558	0.000412	0.02771		1630.61	0.03028	0	0	0.00214	0.02769	0.000552	0.03038
	1629.65	0.02582	0	0.00208	0.02351	0.000318	0.0259		1629.65	0.0283	0	0	0.00258	0.02538	0.000431	0.02839
	1628.68	0.02359	0	0.00246	0.02093	0.000243	0.02363		1628.68	0.0259	0	0	0.00305	0.02257	0.000333	0.02595
	1627.72	0.02111	0	0.00286	0.01804	0.000184	0.02109		1627.72	0.02327	0	0	0.00354	0.01946	0.000256	0.02326
	1626.75	0.01855	0	0.00326	0.01507	0.000139	0.01846		1626.75	0.02059	0	0	0.00404	0.01628	0.000195	0.02052
	1625.79	0.01606	0	0.00364	0.01219	0.000103	0.01593		1625.79	0.01801	0	0	0.00453	0.01321	0.000147	0.01789
	1624.82	0.01376	0	0.00399	0.00955	7.6e-05	0.01362		1624.82	0.01564	0	0	0.00499	0.01039	0.00011	0.01549
	1623.86	0.01171	0	0.0043	0.00725	5.6e-05	0.0116		1623.86	0.01355	0	0	0.0054	0.00793	8.2e-05	0.01341
	1622.9	0.00996	0	0.00453	0.00533	4e-05	0.0099		1622.9	0.01175	0	0	0.00573	0.00587	6e-05	0.01166
	1621.93	0.00851	0	0.00469	0.0038	2.9e-05	0.00852		1621.93	0.01026	0	0	0.00598	0.00422	4.4e-05	0.01024
	1620.97	0.00733	0	0.00477	0.00262	2.1e-05	0.00741		1620.97	0.00905	0	0	0.00613	0.00294	3.2e-05	0.0091
	1620	0.00638	0	0.00475	0.00175	1.5e-05	0.00651		1620	0.00807	0	0	0.00617	0.00198	2.3e-05	0.00818
	1619.04	0.00563	0	0.00464	0.00113	1e-05	0.00579		1619.04	0.00727	0	0	0.00611	0.0013	1.6e-05	0.00742
	1618.07	0.00502	0	0.00445	0.000709	7e-06	0.00517		1618.07	0.00662	0	0	0.00593	0.000825	1.1e-05	0.00677
	1617.11	0.00452	0	0.00419	0.000431	5e-06	0.00462		1617.11	0.00606	0	0	0.00567	0.000508	8e-06	0.00618
	1616.15	0.00407	0	0.00387	0.000253	3e-06	0.00412		1616.15	0.00555	0	0	0.00531	0.000304	6e-06	0.00562
	1615.18	0.00367	0	0.0035	0.000144	2e-06	0.00365		1615.18	0.00507	0	0	0.00489	0.000176	4e-06	0.00507
	1614.22	0.00328	0	0.00311	8e-05	2e-06	0.00319		1614.22	0.0046	0	0	0.00443	9.9e-05	3e-06	0.00453
	1613.25	0.0029	0	0.00271	4.3e-05	1e-06	0.00275		1613.25	0.00412	0	0	0.00393	5.4e-05	2e-06	0.00399
	1612.29	0.00251	0	0.00232	2.2e-05	1e-06	0.00234		1612.29	0.00363	0	0	0.00344	2.9e-05	1e-06	0.00347
	1611.32	0.00213	0	0.00194	1.1e-05	0	0.00195		1611.32	0.00315	0	0	0.00295	1.5e-05	1e-06	0.00296
	1610.36	0.00176	0	0.0016	5e-06	0	0.0016		1610.36	0.00267	0	0	0.00248	7e-06	1e-06	0.00249
	1609.4	0.00141	0	0.00129	3e-06	0	0.00129		1609.4	0.0022	0	0	0.00205	4e-06	0	0.00206
	1608.43	0.00108	0	0.00102	1e-06	0	0.00102		1608.43	0.00175	0	0	0.00167	2e-06	0	0.00167
	1607.47	0.00077	0	0.000793	1e-06	0	0.000794		1607.47	0.00133	0	0	0.00133	1e-06	0	0.00134
	1606.5	0.0005	0	0.000604	0	0	0.000605		1606.5	0.000943	0	0	0.00105	0	0	0.00105
	1605.54	0.000278	0	0.000452	0	0	0.000452		1605.54	0.000599	0	0	0.000806	0	0	0.000807
	1604.57	0.000107	0	0.000331	0	0	0.000331		1604.57	0.000325	0	0	0.00061	0	0	0.000611
	1603.61	-2.6e-05	0	0.000238	0	0	0.000238		1603.61	0.000176	0	0	0.000454	0	0	0.000454
	1602.65	-0.000121	0	0.000168	0	0	0.000168		1602.65	7e-05	0	0	0.000332	0	0	0.000332
	1601.68	-0.000183	0	0.000116	0	0	0.000116		1601.68	3e-06	0	0	0.000238	0	0	0.000238
	1600.72	-0.000216	0	7.9e-05	0	0	7.9e-05		1600.72	-2.9e-05	0	0	0.000168	0	0	0.000168
	1599.75	-0.000225	0	5.3e-05	0	0	5.3e-05		1599.75	-3.3e-05	0	0	0.000116	0	0	0.000116
	1598.79	-0.000217	0	3.4e-05	0	0	3.5e-05		1598.79	-1.8e-05	0	0	7.9e-05	0	0	7.9e-05
	1597.82	-0.000198	0	2.2e-05	0	0	2.2e-05		1597.82	9e-06	0	0	5.3e-05	0	0	5.3e-05
	1596.86	-0.000175	0	1.4e-05	0	0	1.4e-05		1596.86	4e-05	0	0	3.5e-05	0	0	3.5e-05
	1595.9	-0.000153	0	9e-06	0	0	9e-06		1595.9	6.9e-05	0	0	2.2e-05	0	0	2.3e-05
	1594.93	-0.000138	0	5e-06	0	0	6e-06		1594.93	8.9e-05	0	0	1.4e-05	0	0	1.5e-05
	1593.97	-0.000132	1e-06	3e-06	0	0	4e-06		1593.97	9.9e-05	0	1e-06	9e-06	0	0	1e-05
	1593	-0.000137	1e-06	2e-06	0	0	3e-06		1593	9.8e-05	0	1e-06	5e-06	0	0	7e-06
	1592.04	-0.000152	1e-06	1e-06	0	0	2e-06		1592.04	8.8e-05	0	2e-06	3e-06	0	0	5e-06
	1591.07	-0.000173	2e-06	1e-06	0	0	3e-06		1591.07	7.3e-05	0	3e-06	2e-06	0	0	5e-06
	1590.11	-0.000199	3e-06	0	0	0	3e-06		1590.11	5.8e-05	0	4e-06	1e-06	0	0	5e-06
	1589.15	-0.000224	5e-06	0	0	0	5e-06		1589.15	4.5e-05	0	6e-06	1e-06	0	0	6e-06
	1588.18	-0.000247	7e-06	0	0	0	7e-06		1588.18	4e-05	0	8e-06	0	0	0	9e-06
	1587.22	-0.000263	1e-05	0	0	0	1e-05		1587.22	4.4e-05	0	1.2e-05	0	0	0	1.2e-05
	1586.25	-0.000273	1.4e-05	0	0	0	1.4e-05		1586.25	5.9e-05	0	1.7e-05	0	0	0	1.7e-05
	1585.29	-0.000274	1.9e-05	0	0	0	1.9e-05		1585.29	8.7e-05	0	2.4e-05	0	0	0	2.4e-05
	1584.32	-0.000267	2.7e-05	0	0	0	2.7e-05		1584.32	0.000126	0	3.4e-05	0	0	0	3.4e-05
	1583.36	-0.000251	3.8e-05	0	0	0	3.8e-05		1583.36	0.000178	0	4.7e-05	0	0	0	4.7e-05
	1582.4	-0.000225	5.2e-05	0	0	0	5.2e-05		1582.4	0.000241	0	6.4e-05	0	0	0	6.4e-05
	1581.43	-0.000191	7.1e-05	0	0	0	7.1e-05		1581.43	0.000315	0	8.8e-05	0	0	0	8.8e-05
	1580.47	-0.000147	9.6e-05	0	0	0	9.6e-05		1580.47	0.0004	0	0.000118	0	0	0	0.000118
	1579.5	-9.5e-05	0.000128	0	0	0	0.000128		1579.5	0.000494	0	0.000158	0	0	0	0.000158
	1578.54	-3.3e-05	0.00017	0	0	0	0.00017		1578.54	0.000596	0	0.00021	0	0	0	0.00021
	1577.57	3.8e-05	0.000223	0	0	0	0.000223		1577.57	0.000705	0	0.000275	0	0	0	0.000275
	1576.61	0.000119	0.000291	0	0	0	0.000291		1576.61	0.000823	0	0.000357	0	0	0	0.000357
	1575.65	0.00021	0.000375	0	0	0	0.000375		1575.65	0.000952	0	0.000459	0	0	0	0.000459
	1574.68	0.000337	0.000479	0	0	0	0.000479		1574.68	0.00109	0	0.000585	0	0	0	0.000585
	1573.72	0.000527	0.000606	0	0	0	0.000606		1573.72	0.00125	0	0.000739	0	0	0	0.000739
	1572.75	0.000734	0.00076	0	0	0	0.00076		1572.75	0.00143	0	0.000924	0	0	0	0.000924
	1571.79	0.000963	0.000944	0	0	0	0.000944		1571.79	0.00163	0	0.00114	0	0	0	0.00114
	1570.82	0.00122	0.00116	0	0	0	0.00116		1570.82	0.00186	0	0.0014	0	0	0	0.0014
	1569.86	0.0015	0.00142	0	0	0	0.00142		1569.86	0.00212	0	0.00171	0	0	0	0.00171
	1568.9	0.00182	0.00171	0	0	0	0.00171		1568.9	0.00242	0	0.00205	0	0	0	0.00205
	1567.93	0.00218	0.00205	0	0	0	0.00205		1567.93	0.00276	0	0.00245	0	0	0	0.00245
	1566.97	0.00257	0.00243	0	0	0	0.00243		1566.97	0.00315	0	0.00289	0	0	0	0.00289
	1566	0.003	0.00286	0	0	0	0.00286		1566	0.00358	0	0.00338	0	0	0	0.00338
	1565.04	0.00347	0.00332	0	0	0	0.00332		1565.04	0.00406	0	0.00392	0	0	0	0.00392
	1564.07	0.00397	0.00383	0	0	0	0.00383		1564.07	0.00458	0	0.00449	0	0	0	0.00449
	1563.11	0.00451	0.00438	0	0	0	0.00438		1563.11	0.00514	0	0.00511	0	0	0	0.00511
	1562.15	0.00506	0.00495	0	0	0	0.00495		1562.15	0.00574	0	0.00575	0	0	0	0.00575
	1561.18	0.00564	0.00555	0	0	0	0.00555		1561.18	0.00635	0	0.00641	0	0	0	0.00641
	1560.22	0.00623	0.00617	0	0	0	0.00617		1560.22	0.00697	0	0.00708	0	0	0	0.00708
	1559.25	0.00682	0.00679	0	0	0	0.00679		1559.25	0.00759	0	0.00775	0	0	0	0.00775
	1558.29	0.0074	0.0074	0	0	0	0.0074		1558.29	0.00818	0	0.0084	0	0	0	0.0084
	1557.32	0.00796	0.00799	0	0	0	0.00799		1557.32	0.00875	0	0.00901	0	0	0	0.00901
	1556.36	0.00849	0.00856	0	0	0	0.00856		1556.36	0.00927	0	0.00958	0	0	0	0.00958
	1555.4	0.00897	0.00907	0	0	0	0.00907		1555.4	0.00975	0	0.01009	0	0	0	0.01009
	1554.43	0.0094	0.00953	0	0	0	0.00953		1554.43	0.01017	0	0.01053	0	0	0	0.01053
	1553.47	0.00976	0.00991	0	0	0	0.00991		1553.47	0.01052	0	0.01088	0	0	0	0.01088
	1552.5	0.01005	0.01022	0	0	0	0.01022		1552.5	0.0108	0	0.01113	0	0	0	0.01113
	1551.54	0.01028	0.01044	0	0	0	0.01044		1551.54	0.01101	0	0.01128	0	0	0	0.01128
	1550.57	0.01042	0.01056	0	0	0	0.01056		1550.57	0.01113	0	0.01133	0	0	0	0.01133
	1549.61	0.01047	0.01059	0	0	0	0.01059		1549.61	0.01117	0	0.01127	0	0	0	0.01127
	1548.65	0.01044	0.01052	0	0	0	0.01052		1548.65	0.01112	0	0.0111	0	0	0	0.0111
	1547.68	0.01032	0.01035	0	0	0	0.01035		1547.68	0.01097	0	0.01083	0	0	0	0.01083
	1546.72	0.0101	0.01009	0	0	0	0.01009		1546.72	0.01073	0	0.01047	0	0	0	0.01047
	1545.75	0.00981	0.00974	0	0	0	0.00974		1545.75	0.0104	0	0.01002	0	0	0	0.01002
	1544.79	0.00943	0.00932	0	0	0	0.00932		1544.79	0.00997	0	0.00951	0	0	0	0.00951
	1543.82	0.00898	0.00884	0	0	0	0.00884		1543.82	0.00945	0	0.00893	0	0	0	0.00893
	1542.86	0.00846	0.0083	0	0	0	0.0083		1542.86	0.00886	0	0.00831	0	0	0	0.00831
	1541.9	0.0079	0.00772	0	0	0	0.00772		1541.9	0.0082	0	0.00766	0	0	0	0.00766
	1540.93	0.0073	0.00712	0	0	0	0.00712		1540.93	0.00748	0	0.00699	0	0	0	0.00699
	1539.97	0.00667	0.0065	0	0	0	0.0065		1539.97	0.00673	0	0.00632	0	0	0	0.00632
	1539	0.00604	0.00588	0	0	0	0.00588		1539	0.00596	0	0.00566	0	0	0	0.00566
	1538.04	0.00541	0.00527	0	0	0	0.00527		1538.04	0.00519	0	0.00502	0	0	0	0.00502
	1537.07	0.00479	0.00468	0	0	0	0.00468		1537.07	0.00444	0	0.00441	0	0	0	0.00441
	1536.11	0.00419	0.00412	0	0	0	0.00412		1536.11	0.00372	0	0.00384	0	0	0	0.00384
	1535.15	0.00362	0.00359	0	0	0	0.00359		1535.15	0.00303	0	0.00331	0	0	0	0.00331
	1534.18	0.00308	0.0031	0	0	0	0.0031		1534.18	0.00238	0	0.00283	0	0	0	0.00283
	1533.22	0.00257	0.00265	0	0	0	0.00265		1533.22	0.00178	0	0.00239	0	0	0	0.00239
	1532.25	0.0021	0.00225	0	0	0	0.00225		1532.25	0.00122	0	0.002	0	0	0	0.002
	1531.29	0.00168	0.00189	0	0	0	0.00189		1531.29	0.000715	1e-06	0.00166	0	0	0	0.00166
	1530.32	0.0013	0.00157	0	0	0	0.00157		1530.32	0.000261	2e-06	0.00137	0	0	0	0.00137
	1529.36	0.000969	0.00129	0	0	0	0.00129		1529.36	8.2e-05	6e-06	0.00111	0	0	0	0.00112
	1528.4	0.000693	0.00106	0	0	0	0.00106		1528.4	6e-06	1.3e-05	0.000897	0	0	0	0.00091
	1527.43	0.000475	0.000854	0	0	0	0.000854		1527.43	-4e-06	2.9e-05	0.000716	0	0	0	0.000745
	1526.47	0.000319	0.000685	0	0	0	0.000685		1526.47	5.6e-05	5.7e-05	0.000567	0	0	0	0.000624
	1525.5	0.000223	0.000544	0	0	0	0.000544		1525.5	0.000186	0.000108	0.000444	0	0	0	0.000552
	1524.54	0.00015	0.000428	0	0	0	0.000428		1524.54	0.000334	0.00019	0.000345	0	0	0	0.000534
	1523.57	0.00013	0.000333	0	0	0	0.000333		1523.57	0.000506	0.000312	0.000265	0	0	0	0.000577
	1522.61	0.000151	0.000257	0	0	0	0.000257		1522.61	0.00072	0.000479	0.000202	0	0	0	0.000681
	1521.65	0.000192	0.000197	0	0	0	0.000197		1521.65	0.000952	0.000689	0.000152	0	0	0	0.000842
	1520.68	0.000229	0.000149	0	0	0	0.000149		1520.68	0.00118	0.000927	0.000114	0	0	0	0.00104
	1519.72	0.000239	0.000112	0	0	0	0.000112		1519.72	0.00137	0.00117	8.4e-05	0	0	0	0.00125
	1518.75	0.000198	8.3e-05	0	0	0	8.3e-05		1518.75	0.0015	0.00137	6.2e-05	0	0	0	0.00143
	1517.79	9.4e-05	6.1e-05	0	0	0	6.1e-05		1517.79	0.00155	0.00151	4.5e-05	0	0	0	0.00156
	1516.82	-8e-05	4.5e-05	0	0	0	4.5e-05		1516.82	0.00153	0.00155	3.2e-05	0	0	0	0.00159
	1515.86	-1.4e-05	3.2e-05	0	0	0	3.2e-05		1515.86	0.00144	0.0015	2.3e-05	0	0	0	0.00152
	1514.9	9.9e-05	2.3e-05	0	0	0	2.3e-05		1514.9	0.00129	0.00135	1.6e-05	0	0	0	0.00136
	1513.93	0.000177	1.6e-05	0	0	0	1.6e-05		1513.93	0.00111	0.00113	1.1e-05	0	0	0	0.00115
	1512.97	0.000238	1.2e-05	0	0	0	1.2e-05		1512.97	0.00091	0.000892	8e-06	0	0	0	0.0009
	1512	0.000299	8e-06	0	0	0	8e-06		1512	0.000716	0.000657	5e-06	0	0	0	0.000663
	1511.04	0.000375	6e-06	0	0	0	6e-06		1511.04	0.00054	0.000453	4e-06	0	0	0	0.000456
	1510.07	0.000467	4e-06	0	0	0	4e-06		1510.07	0.00039	0.000292	2e-06	0	0	0	0.000294
	1509.11	0.000309	3e-06	0	0	0	3e-06		1509.11	0.000272	0.000176	2e-06	0	0	0	0.000177
	1508.15	0.000182	2e-06	0	0	0	2e-06		1508.15	0.000184	9.9e-05	1e-06	0	0	0	0.0001
	1507.18	8.7e-05	1e-06	0	0	0	1e-06		1507.18	0.000124	5.2e-05	1e-06	0	0	0	5.3e-05
	1506.22	2.1e-05	1e-06	0	0	0	1e-06		1506.22	9e-05	2.6e-05	0	0	0	0	2.6e-05
	1505.25	-1.7e-05	0	0	0	0	0		1505.25	8e-05	1.2e-05	0	0	0	0	1.2e-05
	1504.29	-3.3e-05	0	0	0	0	0		1504.29	9e-05	5e-06	0	0	0	0	5e-06
	1503.32	-2.9e-05	0	0	0	0	0		1503.32	0.000118	2e-06	0	0	0	0	2e-06
	1502.36	-1.2e-05	0	0	0	0	0		1502.36	0.00016	1e-06	0	0	0	0	1e-06
	1501.4	1.5e-05	0	0	0	0	0		1501.4	0.000137	0	0	0	0	0	0
	1500.43	-1.7e-05	0	0	0	0	0		1500.43	0.000125	0	0	0	0	0	0

## Sheet: Supplementary_Fig.7.
	SFigure 7. panel a) ECD													SFigure 7. panel b)				SFigure 7. panel c) ECD														SFigure 7. panel d)				SFigure 7. panel e) ECD													SFigure 7. panel f)
	λ / nm	0 min.	15 min.	30 min.	45 min.	60 min.	90 min.	120 min.	150 min.	180 min.	210 min.	1440 min.		min	225 nm	235 nm		λ / nm	0 min.	0 min. + crystal	15 min.	30 min.	45 min.	60 min.	90 min.	120 min.	150 min.	180 min.	210 min.	1440 min.		min	225 nm	235 nm		λ / nm	0 min.	15 min.	30 min.	45 min.	60 min.	75 min.	90 min.	120 min.	150 min.	180 min.	1440 min.		min
	260	0	0	0	0	0	0	0	0	0	0	0		0	1733.9	4.83389		260	0.12103	-0.00132	0.01919	0.05358	-0.03444	-0.1745	-0.21816	0.20696	0.01667	0.000446809	0.16776	0.02252		0	1951.91	354.803		260	-0.000237949	1.24763e-05	-8.79879e-06	-0.06376	-6.3346e-05	0.000186729	39.0286	-0.000426723	0.000279524	0.000212278	-0.000404197		0
	259.8	-8.28363	14.7417	17.8255	-2.18481	11.0984	5.61977	10.3489	5.40519	-11.569	-4.13532	0.32209		15	1708.41	38.2046		259.8	15.7397	-1.3476	6.07198	5.74018	18.111	20.0536	20.0748	15.9587	8.88212	15.0949	0.5936	-2.63485		0+ crystal	1897.11	248.59		259.8	-1.43065	1.01883	-1.61738	-1.62334	3.56017	1.09706	46.3023	7.3515	5.50828	8.34845	3.43455		15
	259.6	-15.6129	35.9722	36.9075	6.02937	27.1151	12.7054	23.9746	13.9614	-18.885	-3.57362	-2.10218		30	1775.31	299.541		259.6	30.9872	-0.75617	18.6641	8.19048	38.6037	49.3838	48.8251	31.5279	24.1859	41.5596	10.2911	-4.05489		15	-27238.7	25672.4		259.6	-3.85095	4.68536	-1.33796	-4.96217	8.26829	0.38731	52.8565	17.301	8.64609	16.2718	6.39089		30
	259.4	-19.3847	59.4974	60.3101	21.3446	51.081	27.1177	36.5583	21.1765	-27.9638	-10.2972	-2.29744		45	1403.28	-242.624		259.4	48.8298	-3.60181	39.4698	20.1154	63.4496	89.142	78.4037	47.9802	40.4591	71.4813	22.7592	-1.97319		30	-31134.7	23756.5		259.4	-3.95571	12.7032	-1.73672	-6.42803	15.4496	-3.97109	60.0467	30.5794	10.3604	29.2101	7.07109		45
	259.2	-22.3973	87.1586	84.4326	35.26	69.7125	43.0532	52.8081	30.7551	-35.5924	-12.6685	-0.75712		60	1743.91	164.006		259.2	61.79	-3.43149	66.041	32.3277	96.1067	138.962	104.727	70.7402	52.7285	102.069	35.0027	-1.14427		45	-30544	21765.9		259.2	-5.99658	20.6428	-3.3141	-10.5209	23.2893	-10.7679	66.8932	41.118	12.2906	39.559	7.35882		60
	259	-21.8849	114.102	107.51	54.165	88.0287	62.5254	72.4998	40.6371	-36.6632	-15.0617	0.28456		90	-4896.62	5053.95		259	66.3685	-1.30606	89.3636	39.0594	131.111	188.831	133.529	87.9227	64.1395	123.946	44.8941	5.8025		60	-29581.7	22839.7		259	-2.23482	32.4335	-2.84486	-12.8162	33.8553	-16.523	75.2886	56.3582	17.0468	50.7855	10.8155		75
	258.8	-18.5105	145.064	132.788	71.6617	108.696	89.2843	87.3042	48.5663	-32.9328	-19.8771	-0.82824		105	-13995.5	9963.16		258.8	68.6332	4.65083	114.176	45.2271	161.515	241.599	167.718	116.636	83.3016	146.17	61.821	15.7879		90	-29907.4	19874.7		258.8	5.16943	44.0847	-3.61392	-14.3245	47.0892	-18.972	81.849	73.892	21.8661	65.0507	14.7909		90
	258.6	-14.1565	177.066	159.785	87.5405	132.076	115.49	101.034	48.2104	-34.927	-17.5552	-4.85725		120	-13462.3	8155.79		258.6	73.3611	13.6744	147.772	53.1967	197.173	286.994	208.765	150.749	101.5	163.475	88.5833	19.4576		120	-29463.7	18871.1		258.6	13.3189	54.9314	-3.62804	-12.3301	54.1487	-14.6385	83.1882	86.7281	22.5083	76.6025	19.3166		120
	258.4	-14.6472	202.127	184.397	98.626	151.87	134.185	110.096	41.9926	-39.1921	-21.945	-8.59559		135	-14067.2	7842.24		258.4	68.6784	19.8485	178.925	63.7849	230.879	337.882	243.144	172.656	126.252	185.575	110.222	30.2628		150	-21404.8	13724		258.4	17.3687	64.7157	-0.5474	-9.54622	62.4412	-17.2018	83.8149	95.6798	25.3392	86.1624	24.8344		150
	258.2	-8.44718	228.423	207.804	105.91	173.247	150.815	114.855	40.4814	-41.3697	-23.1134	-13.3809		150	-12654.8	6645.43		258.2	60.8077	22.1059	209.578	74.265	267.177	397.289	273.724	195.807	148.412	202.344	132.899	42.0781		180	-15680	9495.31		258.2	21.105	75.1531	6.63322	-5.24504	71.4974	-19.676	85.8743	106.96	26.1943	97.6202	28.4274		180
	258	-8.2235	248.778	228.223	108.572	184.058	165.894	128.638	38.2907	-41.3822	-27.9669	-21.9455		180	-11587.8	6163.62		258	65.1236	31.6076	245.143	98.1855	310.085	472.527	314.967	224.673	185.233	232.353	164.822	61.7953		210	-11123.8	6342.14		258	28.4796	82.1671	21.6764	2.68418	82.6396	-19.4359	88.0996	120.662	24.0736	111.266	28.989		1440
	257.8	-8.04385	259.345	236.534	108.216	185.578	175.361	154.256	30.4368	-29.9447	-32.7062	-31.8209		210	-9860.75	5486.14		257.8	62.8126	44.5878	283.848	118.589	345.975	555.737	352.408	253.3	230.571	256.413	193.172	85.9047		1440	-299.18	-2.30404		257.8	37.1764	89.8946	34.0829	10.8064	97.4727	-16.4519	89.0544	138.416	17.062	119.995	26.8508
	257.6	2.61304	272.265	248.633	110.165	192.953	186.858	185.013	21.5038	-14.5838	-30.977	-43.1132		240	-8987.89	5671.32		257.6	51.9419	58.6331	317.119	143.467	375.68	641.089	382.16	268.524	265.575	266.063	222.443	109.58						257.6	45.5705	101.805	46.0468	17.9282	111.079	-9.53136	86.0535	149.906	7.17332	128.001	24.6456
	257.4	17.5508	277.599	256.067	114.86	197.419	199.41	207.814	11.2607	-6.08618	-29.7178	-52.6325		270	-8147.82	4785.2		257.4	29.9289	71.0901	346.054	162.689	393.13	734.662	396.549	280.807	285.043	260.206	234.392	132.111						257.4	52.0619	108.499	51.4504	23.7715	121.184	-2.54004	82.4819	156.443	-1.31805	136.298	18.2128
	257.2	30.2794	279.327	257.42	114.835	197.987	205.175	234.805	3.97068	7.84857	-15.6311	-64.0817		300	-6551.73	3229.16		257.2	3.55132	86.8396	372.764	176.618	416.271	834.363	412.8	298.521	311.197	253.905	246.501	154.024						257.2	57.6031	114.297	59.8008	24.6101	128.326	5.86467	78.33	160.813	-6.73562	138.522	9.06294
	257	40.8861	277.931	254.338	115.451	193.707	206.156	256.341	-4.36256	22.8473	-0.40359	-83.2964		330	-4695.88	3013.27		257	-15.1232	104.493	399.863	191.162	435.881	940.162	439.716	308.569	348.928	253.204	262.091	172.477						257	67.1654	120.295	68.0815	26.5971	133.125	13.9257	71.9826	164.632	-13.0775	143.275	-1.13525
	256.8	48.5803	281.977	249.153	115.542	188.04	212.495	267.984	-17.0806	21.3029	10.5443	-101.526		1440	-588.896	37.6705		256.8	-33.6868	116.441	433.75	206.432	453.758	1058.2	469.737	318.492	392.42	257.065	281.265	187.454						256.8	71.5965	122.673	75.3774	26.3852	134.558	16.9806	63.9042	163.243	-27.363	148.703	-9.77517
	256.6	58.2985	281.218	242.344	100.969	178.562	222.754	294.648	-26.3602	25.456	33.1279	-119.562						256.6	-52.7555	117.519	472.405	221.766	472.376	1186.43	493.567	319.574	432.728	264.373	290.499	196.874						256.6	67.8452	124.799	80.3063	23.4359	129.089	16.5634	52.5069	157.091	-49.4807	151.68	-17.9251
	256.4	59.7246	272.555	227.942	75.7111	160.222	225.74	323.756	-28.5703	34.2685	50.8892	-137.153						256.4	-71.7178	115.084	501.431	239.449	478.104	1329.93	511.68	307.988	461.771	273.477	290.355	211.034						256.4	60.9091	129.526	86.0044	16.5483	122.275	15.2879	45.4541	150.08	-68.7884	152.739	-34.758
	256.2	60.7115	257.934	210.325	49.8038	149.042	225.648	354.572	-33.0987	38.7775	71.7955	-160.343						256.2	-96.3496	105.555	521.822	244.537	470.726	1475.43	528.553	296.158	486.989	274.22	285.525	222.258						256.2	56.9971	131.024	86.9517	10.3025	109.033	18.7364	39.5795	143.155	-86.3803	152.992	-48.4135
	256	60.0087	242.147	199.254	20.4216	146.902	222.316	389.648	-44.0852	40.238	91.4998	-185.032						256	-114.69	100.401	546.534	256.754	461.576	1623.73	553.824	282.326	515.336	288.452	293.502	219.676						256	49.9384	129.279	83.3524	3.06398	88.871	15.9328	29.3353	135.611	-104.66	148.351	-62.8104
	255.8	56.2531	221.059	182.915	-5.10396	141.531	211.113	424.452	-60.0902	39.8827	124.187	-206.969						255.8	-139.769	91.677	568.031	264.361	457.744	1771.22	564.448	263.711	533.678	296.859	297.4	204.972						255.8	38.9451	125.989	75.9744	-4.73839	69.7447	8.13202	21.0782	128.434	-120.036	140.006	-77.9703
	255.6	51.3163	197.067	163.268	-38.0446	132.86	196.605	452.83	-73.5294	34.869	161.859	-225.441						255.6	-170.198	75.5332	578.537	272.029	465.766	1912.54	569.044	231.018	542.357	296.58	293.496	191.086						255.6	20.0552	118.717	68.4967	-17.9216	45.2173	-5.67333	6.56257	117.203	-138.511	130.203	-88.596
	255.4	46.6265	174.637	142.562	-67.772	127.14	184.71	474.411	-77.7979	33.2928	196.641	-236.209						255.4	-201.692	45.7798	588.02	274.941	459.165	2051.76	569.904	208.074	557.019	307.004	277.492	189.728						255.4	4.67541	116.472	67.4381	-26.702	24.8321	-16.8487	-5.34473e-05	113.271	-147.474	127.637	-95.856
	255.2	41.2256	146.482	127.625	-89.7564	123.069	184.319	501.003	-85.0173	37.3165	228.312	-246.754						255.2	-221.09	17.0892	601.441	294.806	468.907	2187.77	584.427	198.475	584.812	322.937	273.633	183.883						255.2	-9.90237	112.327	66.0357	-38.6493	1.00764	-29.9797	-11.9805	108.063	-160.398	121.746	-102.889
	255	34.4949	112.115	108.731	-114.396	121.498	177.468	527.967	-99.7028	37.8765	252.631	-257.697						255	-236.691	-9.67043	613.089	318.348	471.178	2306.04	605.288	187.037	611.229	334.011	270.961	172.749						255	-27.3137	102.103	59.3739	-53.3982	-27.9393	-46.3097	-23.0434	96.2005	-176.131	112.702	-109.204
	254.8	24.9568	93.1086	100.322	-130.761	133.246	173.827	554.515	-115.885	42.1656	284.509	-260.244						254.8	-260.226	-47.1939	614.557	339.864	473.222	2413.44	613.325	168.319	624.7	334.037	265.573	163.999						254.8	-47.6827	97.4299	49.0786	-63.805	-55.974	-59.0485	-33.6544	87.9771	-190.9	105.801	-110.741
	254.6	14.5585	75.2698	96.008	-144.583	146.949	174.262	585.24	-125.384	60.674	313.618	-263.03						254.6	-270.056	-80.0085	606.613	370.051	478.994	2517.84	623.477	156.634	627.404	338.524	263.461	153.188						254.6	-70.679	88.9274	37.9169	-75.2146	-79.2216	-70.3328	-42.7549	79.0931	-201.521	98.6901	-109.395
	254.4	5.22457	63.1285	93.1619	-155.717	164.797	175.643	614.156	-133.04	74.9913	343.331	-265.405						254.4	-277.897	-105.246	596.182	410.34	487.485	2609.23	639.034	147.641	627.784	346.501	265.337	150.001						254.4	-89.9547	77.6185	30.6756	-86.239	-99.7599	-81.5274	-46.7806	73.8473	-203.46	89.6832	-108.108
	254.2	1.28279	55.659	98.6091	-164.243	183.215	182.579	636.736	-140.487	94.4607	377.823	-270.423						254.2	-284.282	-129.949	593.662	466.434	511.867	2687.48	658.097	147.247	647.512	365.51	289.092	145.967						254.2	-107.808	64.4897	25.494	-96.758	-116.821	-95.5451	-53.6199	73.9611	-200.038	81.7027	-101.776
	254	-4.43035	42.4688	102.605	-172.428	202.049	195.226	664.948	-141.452	123.509	406.851	-271.397						254	-285.525	-148.537	607.037	537.224	548.747	2769.08	692.976	153.403	677.245	397.508	323.709	144.106						254	-127.468	47.4144	19.7043	-104.017	-130.924	-110.892	-63.6139	69.9087	-196.557	75.1141	-92.6397
	253.8	-7.55895	20.6702	100.886	-187.9	217.919	201.486	698.103	-137.415	165.458	433.656	-266.88						253.8	-289.77	-168.371	621.159	608.459	596.766	2840.38	725.337	170.687	701.783	420.579	349.808	153.452						253.8	-145.503	29.1565	16.4131	-113.012	-135.669	-121.195	-69.5265	66.117	-189.912	66.4571	-74.7893
	253.6	-8.84375	-3.42093	104.751	-198.533	235.578	205.688	728.101	-125.423	213.367	453.899	-257.749						253.6	-296.589	-191.322	636.984	684.895	637.854	2899.9	762.645	196.09	727.397	430.258	377.419	166.012						253.6	-164.607	8.69486	7.43405	-129.108	-141.003	-131.786	-78.7088	59.9836	-184.335	53.5634	-57.0482
	253.4	-4.1831	-21.8233	111.676	-203.978	252.762	205.804	744.1	-116.259	254.435	463.412	-251.948						253.4	-293.823	-208.113	663.654	775.141	679.45	2964.53	815.669	240.904	763.865	454.324	415.235	174.729						253.4	-176.776	-12.8824	-0.7354	-139.516	-141.415	-139.901	-81.92	53.8603	-175.347	40.5992	-38.2735
	253.2	3.2223	-35.1203	122.337	-202.196	274.128	210.953	764.058	-109.563	298.126	479.988	-246.336						253.2	-291.209	-218.273	699.177	868.211	734.476	3002.11	869.496	292.598	800.227	461.48	456.626	172.348						253.2	-190.102	-42.9876	-12.3527	-150.665	-141.649	-152.656	-90.4352	46.7914	-169.929	27.3752	-16.5585
	253	7.62511	-46.0662	127.088	-202.626	284.674	214.875	789.275	-94.2423	340.021	505.122	-237.657						253	-284.8	-219.819	737.729	965.339	801.284	3037.5	927.498	345.043	837	476.771	500.857	177.992						253	-200.605	-70.7394	-15.9615	-153.056	-136.254	-160.619	-90.965	43.1802	-161.623	15.5834	-0.26816
	252.8	14.1887	-52.79	139.022	-205.047	297.111	223.306	816.379	-68.8178	394.174	532.314	-229.829						252.8	-282.423	-225.392	776.905	1058	865.631	3077.39	979.432	405.696	861.869	488.779	538.729	201.486						252.8	-207.045	-95.7566	-15.7135	-149.431	-126.52	-160.423	-92.1227	41.4849	-152.494	12.3135	12.1716
	252.6	15.8805	-59.9259	145.463	-206.414	295.889	227.383	844.305	-43.2035	438.634	537.466	-219.41						252.6	-271.999	-229.013	824.327	1157.3	929.146	3117.16	1043.13	474.696	903.41	508.294	575.872	229.072						252.6	-210.385	-130.953	-14.1224	-151.21	-116.448	-159.342	-94.2661	39.074	-144.759	2.1968	30.8073
	252.4	16.8139	-62.5365	154.142	-207.77	292.172	233.066	880.652	-8.19848	480.744	560.027	-215.235						252.4	-261.258	-233.39	885.947	1262.24	991.991	3157.54	1104.1	556.201	949.092	536.681	616.141	249.544						252.4	-208.655	-156.015	-9.5886	-147.484	-109.479	-155.043	-94.1504	39.579	-135.528	-4.65002	47.9753
	252.2	19.0702	-63.6236	157.752	-210.766	288.988	230.413	895.744	20.1366	505.745	568.761	-207.054						252.2	-247.448	-229.485	954.895	1360.63	1059.5	3211.39	1169.76	640.977	992.759	571.668	671.44	260.806						252.2	-207.387	-179.856	-8.20059	-145.807	-100.814	-150.364	-95.2725	35.3485	-128.839	-12.9454	63.7213
	252	27.4558	-61.2611	168.003	-208.522	289.588	233.335	910.766	42.214	524.411	571.143	-194.598						252	-244.649	-227.726	1006.26	1444.72	1125.09	3259.25	1229.49	718.201	1007.94	585.99	706.069	274.295						252	-204.101	-201.372	-10.6235	-143.325	-90.2981	-146.492	-92.9324	30.8135	-125.442	-21.5917	75.8418
	251.8	42.5342	-59.4805	176.696	-202.051	285.816	238.216	910.224	73.5194	537.636	576.078	-181.924						251.8	-244.285	-224.309	1058.21	1516.93	1195.08	3302.3	1281.06	794.792	1027.21	596.409	730.064	281.451						251.8	-195.42	-210.223	-5.95635	-139.48	-75.1644	-138.831	-85.1337	35.9722	-122.057	-24.3079	91.5891
	251.6	63.1452	-61.5129	183.177	-190.808	282.191	247.831	910.505	106.381	552.106	585.784	-172.33						251.6	-237.947	-215.512	1114.37	1589.85	1265.5	3354.24	1334.91	872.303	1051.53	610.737	759.903	282.079						251.6	-189.097	-220.488	2.55523	-138.45	-68.6117	-128.589	-77.6005	38.9909	-117.105	-26.8064	101.752
	251.4	75.9596	-62.6609	188.594	-188.334	277.265	263.291	908.748	150.407	568.244	598.278	-165.767						251.4	-227.514	-201.735	1166.54	1647.68	1333.66	3399.28	1389.54	948.577	1082.17	629.185	796.549	283.614						251.4	-175.904	-228.859	14.2047	-129.424	-64.4864	-120.286	-72.0211	41.1823	-113.94	-23.1158	108.07
	251.2	83.935	-63.0481	192.037	-191.411	268.178	277.409	924.292	203.415	587.522	622.204	-162.163						251.2	-213.808	-188.216	1225.88	1703.73	1402.93	3438.5	1436.97	1029.84	1110.24	653.975	840.901	282.394						251.2	-162.713	-229.088	31.6939	-117.278	-61.0837	-102.572	-64.55	47.6689	-108.86	-10.8437	115.862
	251	90.3537	-53.8785	201.547	-191.962	258.92	297.257	939.233	258.719	603.036	644.893	-159.489						251	-197.295	-177.916	1276.21	1750.18	1473.23	3495.75	1486.3	1105.85	1133.11	684.114	883.747	275.514						251	-153.728	-227.007	46.9412	-105.258	-63.8233	-87.0246	-55.9762	48.4048	-110.182	-3.47313	118.595
	250.8	100.231	-38.3827	221.602	-185.582	256.87	322.642	945.538	309.577	609.883	659.906	-156.807						250.8	-180.783	-171.676	1319.51	1787.28	1539.07	3544.85	1524.13	1179.15	1160.8	708.649	923.678	259.26						250.8	-146.365	-222.396	61.2724	-100.136	-66.4897	-73.2779	-47.749	49.4066	-108.411	8.57373	121.187
	250.6	106.574	-19.6056	236.681	-175.61	251.506	345.767	954.044	361.4	614.667	679.385	-157.4						250.6	-163.583	-169.736	1355.45	1824.15	1600.33	3593.8	1561.9	1243.63	1201.46	738.519	967.7	228.156						250.6	-143.952	-215.215	76.0287	-92.6754	-74.3348	-63.2742	-41.4183	57.5587	-106.523	14.7031	119.818
	250.4	109.821	3.55797	246.633	-167.936	241.709	367.99	967.762	415.072	623.536	716.469	-164.692						250.4	-150.893	-156.857	1395.42	1863.23	1664.25	3640.52	1595.22	1312.27	1240.16	774.471	1013.08	189.627						250.4	-144.468	-204.235	95.3108	-80.2432	-82.3844	-56.1769	-31.2617	67.6651	-105.356	25.9051	115.7
	250.2	109.944	20.9476	254.198	-164.083	223.47	387.221	982.619	460.773	632.321	749.493	-170.987						250.2	-146.489	-152.752	1424.46	1896.45	1731.3	3677.79	1627.17	1368.48	1282.62	803.296	1051.31	167.95						250.2	-148.479	-200.493	112.23	-74.3975	-97.3448	-50.3689	-22.1017	77.349	-107.2	33.9119	112.44
	250	105.063	34.1306	257.73	-165.727	204.735	404.06	1004.19	509.132	658.43	785.599	-178.485						250	-140.28	-157.707	1446.31	1928.67	1803.98	3714.22	1658.54	1417.05	1326.89	823.276	1077.69	150.085						250	-154.397	-194.065	128.905	-68.7043	-115.505	-46.1558	-16.0501	85.389	-113.138	42.8672	105.627
	249.8	103.143	48.8847	254.137	-171.047	178.484	413.185	1022.93	564.933	689.25	829.108	-191.566						249.8	-131.721	-161.858	1475.38	1958.44	1868.17	3757.2	1695.8	1466.53	1389.85	844.233	1108.49	132.152						249.8	-165.324	-190.17	142.85	-68.5414	-135.292	-45.6438	-15.7566	90.5798	-121.195	52.5739	99.1172
	249.6	101.572	59.1222	251.291	-176.064	163.433	431.538	1049.26	611.308	709.417	873.228	-200.908						249.6	-118.494	-168.19	1504.05	1997.71	1940.6	3796.99	1733.53	1514.17	1453.93	874.716	1143.78	126.253						249.6	-179.836	-189.032	153.484	-71.3419	-160.399	-47.2439	-19.5451	93.3092	-126.733	56.7003	96.6785
	249.4	107.809	68.762	252.214	-177.713	155.902	462.635	1062.42	650.737	725.02	914.896	-213.336						249.4	-112.904	-182.234	1525.18	2025.95	2005.29	3832.95	1776.59	1562.34	1520.4	903.753	1175.08	120.883						249.4	-192.797	-185.453	159.677	-76.033	-179.535	-53.9073	-29.2741	95.5109	-133.756	63.8075	91.889
	249.2	109.606	76.4153	248.57	-182.244	149.418	495.615	1072.43	668.834	736.014	945.076	-222.118						249.2	-125.626	-203.196	1548.28	2063.95	2076.26	3864.34	1825.72	1612.5	1583.76	930.733	1193.57	114.455						249.2	-209.844	-177.405	162.533	-87.8729	-196.866	-57.6791	-35.3148	99.8542	-138.819	69.7177	82.4921
	249	102.908	82.7238	236.109	-192.465	131.845	520.386	1076.17	687.934	756.041	976.311	-237.6						249	-135.101	-227.288	1574.51	2104.82	2145.12	3900.43	1880.28	1651.56	1654.46	951.422	1205.54	106.523						249	-230.928	-176.871	156.14	-103.94	-219.438	-68.1761	-42.5429	98.2416	-142.358	67.7126	72.5755
	248.8	80.9257	77.7814	213.085	-217.154	104.513	535.769	1077.15	694.335	774.477	1005.07	-258.59						248.8	-139.011	-242.344	1610.76	2156.75	2215.69	3948.62	1945.75	1707.55	1738.28	996.39	1222.62	99.4934						248.8	-248.611	-174.035	154.537	-117.527	-239.07	-79.1213	-48.0914	102.26	-141.996	66.3518	64.7179
	248.6	50.6017	72.9794	184.692	-248.735	70.5304	547.074	1086.27	685.978	795.145	1031.41	-280.21						248.6	-148.763	-262.505	1645.55	2208.86	2281.01	3994.67	2023.94	1765.58	1808.71	1034.55	1246.73	101.464						248.6	-264.541	-172.105	148.7	-130.409	-258.756	-91.8521	-61.5672	106.941	-143.849	58.8977	51.3748
	248.4	17.1339	60.5889	147.384	-285.56	29.5441	542.202	1080.14	666.322	794.227	1050.14	-297.614						248.4	-160.698	-284.982	1694.55	2255.27	2349.69	4037.47	2104.08	1839.08	1877.31	1074.87	1271.89	108.872						248.4	-274.718	-172.589	141.826	-141.499	-270.78	-107.217	-73.6098	109.962	-143.427	54.8076	40.8027
	248.2	-10.8244	40.3569	110.184	-308.598	-7.13437	533.484	1073.35	638.477	801.278	1060.88	-313.773						248.2	-174.939	-316.207	1750.96	2310	2427.43	4085.56	2191.91	1923.91	1949.98	1118.08	1298.58	127.241						248.2	-285.578	-170.014	134.935	-155.148	-285.245	-120.53	-80.7938	112.834	-141.162	50.8407	31.2237
	248	-36.2122	14.576	69.5761	-334.253	-40.0613	518.413	1047.21	604.193	798.914	1058.19	-328.44						248	-185.1	-341.987	1808.06	2367.5	2506.21	4135.98	2286.28	2022.83	2033.99	1157.71	1320.61	135.772						248	-299.174	-171.886	118.509	-173.457	-297.618	-139.554	-91.0007	108.061	-138.415	40.9481	20.722
	247.8	-63.5656	-15.2305	20.2021	-358.903	-76.6178	497.658	1026.1	570.025	793.017	1055.9	-337.514						247.8	-194.615	-366.546	1871.68	2437.57	2587.08	4183.4	2383.96	2134.2	2123.71	1206.97	1341.93	151.403						247.8	-310.08	-174.668	105.528	-189.406	-306.585	-158.69	-98.5696	107.367	-127.586	32.018	13.479
	247.6	-90.3834	-48.456	-31.1989	-391.908	-112.449	476.945	1018.29	540.195	792.734	1052.51	-346.048						247.6	-202.153	-398.407	1943.47	2513.94	2673.11	4232.75	2484.25	2262.02	2205.98	1260.14	1357.71	176.506						247.6	-317.173	-174.373	96.4398	-198.891	-316.235	-176.873	-99.2932	109.034	-118.007	23.5421	7.36186
	247.4	-113.949	-85.432	-77.3221	-422.93	-145.063	458.3	1008.68	515.644	800.822	1051.66	-348.897						247.4	-207.726	-420.739	2021.92	2598.21	2754.45	4286.35	2601.85	2402.99	2280.54	1314.11	1379.16	192.615						247.4	-320.933	-172.237	86.9754	-209.72	-325.855	-188.992	-100.103	110.989	-109.004	19.3247	1.24874
	247.2	-135.956	-117.109	-117.835	-455.977	-169.89	440.447	1014.89	502.573	803.849	1059.01	-355.461						247.2	-205.904	-435.067	2105.58	2692.44	2853.46	4343.45	2723.13	2548.33	2353.66	1382.59	1401.66	213.028						247.2	-316.832	-165.204	76.59	-215.557	-339.503	-198.312	-98.2164	114.515	-103.263	13.4647	-7.90685
	247	-144.477	-142.182	-148.285	-478.026	-189.274	431.108	1023.3	500.6	816.5	1071.32	-356.297						247	-189.912	-447.643	2190.48	2788.65	2955.41	4420.68	2845.69	2699.04	2431.4	1459.3	1433.73	229.334						247	-310.931	-158.363	68.4323	-216.195	-351.584	-208.496	-96.6876	119.396	-93.3644	6.87003	-23.3771
	246.8	-161.657	-174.044	-174.385	-498.954	-202.906	428.31	1032.84	502.597	825.416	1078.35	-354.77						246.8	-174.255	-452.932	2272.82	2886.23	3064.84	4500.25	2973.66	2867.96	2508.11	1546.13	1473.45	249.929						246.8	-298.032	-149.323	66.1613	-212.154	-356.648	-214.904	-95.8	127.913	-79.4149	9.3006	-34.7437
	246.6	-174.913	-201.448	-188.019	-511.839	-217.501	427.149	1055.92	520.871	832.689	1092.14	-349.837						246.6	-168.123	-462.21	2355.12	2990.97	3179	4575.67	3093.77	3036.67	2578.75	1620.7	1520.42	275.313						246.6	-286.822	-140.648	64.6626	-206.854	-357.763	-220.943	-90.3108	136.691	-63.91	15.8202	-47.0952
	246.4	-196.87	-232.113	-208.254	-530.897	-238.794	421.45	1081.81	552.737	846.636	1101.77	-345.301						246.4	-163.985	-471.106	2456.06	3111.06	3297.46	4662.61	3216.81	3217.88	2667.31	1710.98	1556.74	293.041						246.4	-273.074	-126.485	67.6707	-195.47	-360.216	-222.218	-74.1798	145.771	-45.1729	25.5951	-57.7281
	246.2	-215.018	-253.008	-223.939	-541.432	-259.571	412.455	1122.93	598.977	879.473	1118.35	-336.211						246.2	-162.366	-467.365	2565.32	3248.13	3430.74	4774.13	3353.05	3398.06	2766.04	1808.02	1599.84	286.636						246.2	-262.677	-108.916	68.1824	-189.212	-365.21	-225.343	-56.3592	150.321	-30.4126	32.8017	-73.0149
	246	-223.662	-269.075	-231.845	-541.01	-269.703	407.762	1166.73	664.265	908.957	1139.38	-326.282						246	-158.172	-466.122	2671.7	3387.01	3566.13	4888.74	3493.82	3576.33	2864.04	1898.34	1642.37	278.716						246	-251.481	-93.0731	66.2859	-180.172	-370.358	-228.928	-43.5473	153.793	-16.3212	39.924	-84.142
	245.8	-221.48	-279.691	-234.814	-540.554	-271.841	410.837	1233.56	749.427	953.642	1178.18	-316.273						245.8	-152.112	-452.547	2796.93	3530.22	3710.47	5025.63	3633.64	3751.73	2966.62	1997.43	1700.69	270.152						245.8	-236.265	-75.8278	71.1857	-163.822	-375.086	-228.701	-30.2771	163.732	-2.42892	52.3601	-98.082
	245.6	-213.991	-283.54	-231.595	-531.034	-259.914	418.421	1314.93	842.92	1004.06	1219.36	-301.729						245.6	-156.803	-443.696	2909.17	3667.88	3855.89	5156.7	3777.72	3929.73	3067.88	2084.85	1753.57	257.815						245.6	-222.771	-59.1581	76.2607	-145.975	-382.104	-230.399	-15.6771	173.66	7.71323	66.946	-111.323
	245.4	-195.791	-276.983	-217.177	-507.887	-239.464	443.671	1391.43	940.417	1051.07	1263.14	-282.743						245.4	-158.595	-423.876	3034.29	3814.14	4017.98	5296.26	3927.63	4105.43	3183.45	2177.3	1814.21	236.517						245.4	-211.614	-48.5724	77.199	-128.763	-392.255	-227.929	-6.1725	180.565	22.0306	79.8894	-124.948
	245.2	-183.498	-261.2	-199.649	-495.79	-216.483	473.315	1480.65	1042.95	1107.07	1310.54	-266.056						245.2	-165.654	-403.2	3169.32	3967.03	4187.1	5458.05	4080.31	4287.17	3314.59	2268.75	1872.85	211.402						245.2	-204.606	-40.3176	80.0037	-106.593	-400.115	-228.723	7.84331	181.965	35.8632	95.4085	-135.438
	245	-172.789	-248.244	-181.61	-485.772	-196.816	504.485	1570.07	1149.82	1168.61	1355.15	-252.861						245	-176.869	-386.431	3307.12	4128.92	4350.47	5623.77	4235.51	4459.17	3447.35	2347.9	1929.26	178.924						245	-204.842	-37.0549	78.3367	-91.1144	-411.06	-234.111	20.9481	181.466	46.2713	108.761	-150.369
	244.8	-162.433	-229.928	-161.066	-479.241	-176.518	545.231	1672.56	1264.25	1228.04	1407.17	-241.564						244.8	-192.522	-371.21	3456.19	4292.65	4515.12	5799.77	4394.51	4631.48	3579.36	2430.33	1984.01	138.98						244.8	-206.072	-40.2432	73.8745	-80.3405	-421.151	-241.014	31.8224	178.745	52.804	119.107	-169.271
	244.6	-150.785	-204.531	-134.39	-467.132	-153.608	588.909	1787.39	1372.13	1293.99	1460.59	-228.628						244.6	-218.789	-372.389	3602.82	4458.06	4674.64	5979.31	4554.69	4792.21	3698.67	2506.89	2022.26	98.3644						244.6	-207.691	-40.9444	69.5533	-70.9168	-434.703	-247.563	42.2191	177.685	53.9844	123.348	-180.15
	244.4	-143.879	-180.326	-111.207	-454.855	-127.96	639.033	1894	1478.43	1373.19	1518.41	-220.581						244.4	-240.222	-370.434	3746.99	4625.59	4834.37	6162.26	4720.16	4950.5	3826.74	2585.09	2058.56	44.1983						244.4	-208.938	-39.2535	60.2047	-61.2095	-452.926	-251.497	47.2785	175.765	54.7335	129.79	-190.318
	244.2	-140.107	-162.792	-92.5954	-438.491	-107.572	692.146	2005.19	1591.04	1460.63	1594.12	-215.663						244.2	-254.944	-361.173	3892.6	4795.26	4999.35	6354.92	4897.8	5104.47	3966.3	2664.35	2103.45	-9.30446						244.2	-215.939	-46.2454	45.4402	-54.6601	-473.011	-252.355	45.0978	171.035	58.4217	135.391	-201.723
	244	-141.802	-147.457	-79.9547	-423.659	-91.0399	745.264	2115.71	1696.67	1548.24	1671.8	-205.927						244	-268.186	-357.241	4033.14	4967.08	5180.05	6546.24	5071.76	5255.72	4107.64	2734.46	2155.05	-46.1007						244	-224.385	-56.2769	31.6894	-47.5311	-492.958	-255.659	43.6345	169.318	61.9501	142.441	-212.055
	243.8	-139.468	-130.853	-69.405	-408.188	-73.6056	801.581	2232.05	1801	1644.73	1758.14	-191.099						243.8	-284.385	-348.966	4191.38	5146.19	5364.58	6759.9	5260.38	5415.85	4263.5	2814.56	2213.34	-92.9412						243.8	-237.984	-71.2322	16.0102	-43.6725	-511.796	-263.007	39.6056	163.895	67.4342	148.67	-220.941
	243.6	-145.376	-118.672	-67.3602	-396.448	-52.4339	859.753	2356.65	1896.42	1736.65	1841.03	-177.831						243.6	-308.873	-349.737	4347.06	5336	5554.01	6961.97	5456.21	5581.73	4413.67	2897.41	2269.15	-132						243.6	-253.869	-89.6604	-2.86391	-45.5436	-533.067	-275.873	31.6842	156.259	71.9886	152.151	-225.403
	243.4	-142.991	-99.9836	-64.8972	-381.81	-28.9976	917.234	2474.57	1997	1828.17	1931.8	-166.548						243.4	-326.149	-344.074	4526.54	5535.62	5748	7178.54	5658.02	5751.41	4577.13	2992.69	2329.51	-188.48						243.4	-267.309	-103.736	-21.2418	-47.3468	-549.888	-284.848	25.1348	150.914	79.3087	157.135	-232.763
	243.2	-145.05	-89.2399	-70.0994	-373.074	-7.48299	975.85	2602.72	2089.9	1923.08	2030.91	-155.527						243.2	-340.796	-336.613	4710.6	5742.26	5947.6	7404.32	5876.92	5931.21	4752.45	3100.63	2394.36	-245.331						243.2	-280.104	-113.624	-43.9271	-53.61	-569.779	-295.626	14.7781	145.304	84.1362	158.567	-236.207
	243	-151.33	-87.6951	-74.3903	-364.931	13.892	1032.88	2736.91	2178.23	2024.47	2135.65	-143.729						243	-351.875	-334.39	4894.76	5954.99	6161.2	7630.61	6096.12	6119.9	4914.9	3204.63	2462.55	-303.44						243	-297.31	-128.022	-72.8142	-67.7842	-595.563	-312.532	-3.66841	137.532	84.4023	151.186	-241.656
	242.8	-163.687	-93.2531	-84.3137	-354.326	34.4588	1097.21	2875.89	2265.44	2126.77	2244.95	-133.216						242.8	-354.223	-323.989	5088.27	6168.68	6383.85	7857.73	6323.78	6331.73	5090.62	3307.43	2537.42	-351.15						242.8	-316.625	-144.657	-95.4816	-78.9607	-624.999	-329.788	-24.9284	131.273	91.7972	145.695	-246.596
	242.6	-181.764	-99.8222	-90.4195	-350.53	43.145	1154.86	3008.34	2344.1	2228.28	2354.88	-127.15						242.6	-356.961	-307.742	5288.89	6399.85	6615.2	8091.42	6560.14	6559.89	5277.53	3419.32	2615.8	-379.26						242.6	-333.288	-158.974	-116.276	-87.5431	-658.214	-348.231	-43.9909	126.513	96.3422	143.395	-256.115
	242.4	-201.767	-105.585	-88.3762	-346.507	51.9749	1207.9	3138.27	2427.32	2327.89	2471.18	-122.339						242.4	-353.575	-287.444	5514.59	6653.37	6866.17	8334.89	6808.54	6805.36	5490.89	3546.26	2703.25	-412.386						242.4	-354.533	-173.568	-135.741	-97.6943	-690.114	-368.655	-64.2012	120.535	102.639	140.766	-261.858
	242.2	-216.025	-123.465	-92.1761	-347.104	49.2824	1261.14	3269.38	2514.97	2421.74	2582.13	-119.87						242.2	-344.347	-260.555	5765.31	6926.97	7131.28	8605.86	7065.47	7068.99	5713.23	3682.64	2803.65	-421.992						242.2	-372.227	-188.925	-151.634	-110.243	-721.078	-385.975	-84.7006	116.389	108.644	136.979	-266.071
	242	-232.89	-144.65	-98.3121	-344.05	47.68	1318.69	3401.99	2609.84	2523.56	2692.46	-118.507						242	-337.7	-239.036	6032.51	7214.89	7414.96	8891.15	7333.97	7346.7	5933.36	3823.54	2913.2	-425.363						242	-381.593	-198.044	-161.645	-124.427	-748.349	-407.8	-99.3728	117.206	108.363	138.118	-269.663
	241.8	-244.709	-168.452	-107.359	-340.772	45.6172	1374.25	3547.36	2711.39	2632.29	2811.17	-119.002						241.8	-329.032	-214.348	6319.69	7525.25	7707.29	9192.57	7618.73	7643.26	6171.5	3985.3	3020.91	-428.898						241.8	-393.297	-210.539	-172.342	-139.308	-786.66	-426.993	-118.906	113.415	109.756	134.879	-270.326
	241.6	-253.457	-192.728	-114.005	-331.913	45.7161	1434.47	3688.85	2823.54	2741.53	2925.74	-120.74						241.6	-309.413	-186.339	6617.09	7858.08	8016.67	9506.13	7915.35	7951.9	6408.77	4152.22	3131.33	-429.098						241.6	-399.218	-217.729	-176.558	-149.122	-819.879	-440.366	-134.032	115.314	113.293	137.467	-266.708
	241.4	-262.583	-213.666	-119.126	-326.639	44.9552	1499.54	3828.89	2939.11	2856.87	3034.68	-119.65						241.4	-281.535	-157.028	6940.83	8212.17	8343.07	9847.66	8236.06	8277.73	6662.37	4327.46	3254.71	-432.656						241.4	-405.742	-218.101	-176.675	-151.598	-850.555	-449.742	-146.91	121.478	119.251	138.779	-263.54
	241.2	-269.983	-238.321	-126.111	-325.64	40.5212	1571.22	3982.51	3061.67	2972.66	3151.24	-118.413						241.2	-253.601	-124.804	7286.68	8576.51	8691.42	10208.4	8572.94	8623.08	6922.04	4506.54	3390.01	-415.555						241.2	-416.044	-224.691	-183.781	-157.037	-892.524	-464.723	-167.542	124.314	119.674	136.945	-262.553
	241	-277.057	-260.893	-130.722	-329.47	36.607	1645.66	4133.4	3199.45	3092.22	3266.92	-112.477						241	-233.652	-100.74	7650.14	8958.53	9048.1	10590	8920.6	8986.6	7186.37	4682.53	3524.52	-392.832						241	-420.153	-230.696	-181.828	-161.896	-929.421	-483.34	-183.075	130.01	119.178	138.593	-265.883
	240.8	-279.633	-279.1	-134.345	-329.595	30.3084	1718.25	4281.92	3348.59	3201.07	3374.01	-108.786						240.8	-221.331	-87.8114	8047.22	9350.82	9410.84	10977.3	9274.79	9360.98	7466.12	4870.35	3654.93	-367.928						240.8	-412.232	-232.798	-171.794	-162.171	-959.31	-501.669	-191.499	143.318	122.429	145.256	-266.138
	240.6	-278.35	-293.229	-136.731	-329.848	23.0537	1791.67	4432.77	3501.1	3317.45	3477.95	-108.562						240.6	-215.883	-77.216	8475.18	9773.7	9791.81	11396.1	9651.99	9753.49	7754.73	5073.99	3799.29	-355.403						240.6	-399.861	-235.387	-165.239	-167.8	-992.236	-524.745	-207.283	150.057	115.472	147.314	-267.454
	240.4	-275.241	-302.328	-129.882	-326.706	16.9738	1873.16	4593.49	3660.4	3447.5	3584.54	-110.459						240.4	-208.804	-73.2807	8925.54	10201.5	10197	11834.2	10049.1	10155	8051.15	5275.03	3946.73	-352.67						240.4	-392.538	-235.509	-160.004	-174.16	-1026.61	-545.618	-227.12	150.858	109.542	147.102	-272.589
	240.2	-275.302	-317.679	-122.457	-331.676	6.55849	1957.84	4763.08	3821.4	3583.37	3686.88	-110.116						240.2	-207.948	-71.5111	9382.48	10631.4	10607.7	12288.3	10461.6	10563	8343.84	5459.77	4103.2	-334.036						240.2	-381.443	-236.855	-160.599	-182.093	-1064.1	-568.146	-247.113	152.978	99.1587	145.971	-278.096
	240	-271.429	-323.622	-120.86	-339.667	-1.22907	2054.47	4932.5	3989.7	3731.28	3790.69	-107.006						240	-215.16	-75.2886	9856.72	11069.3	11039.7	12742.2	10892.7	10976.2	8637.2	5653.32	4259.42	-326.947						240	-372.606	-241.072	-167.129	-191.557	-1105.06	-601.361	-268.033	152.684	84.9711	135.825	-285.204
	239.8	-257.558	-316.9	-105.487	-344.424	-6.65545	2157.05	5087.89	4150.17	3863.99	3879.47	-104.142						239.8	-219.61	-85.6881	10347.5	11518.3	11478.1	13218.7	11326.8	11402.7	8941.91	5847.96	4411.14	-315.267						239.8	-363.662	-246.078	-172.645	-198.08	-1149.67	-639.017	-290.318	151.471	69.4293	122.283	-291.232
	239.6	-240.144	-310.847	-98.5907	-349.487	-11.529	2265.11	5237.86	4317.69	4001.22	3969.92	-105.904						239.6	-214.295	-95.1814	10861.8	11978.7	11924.4	13697.9	11776.5	11840.9	9240.49	6046.62	4567.39	-296.197						239.6	-347.533	-248.01	-176.326	-202.279	-1183.97	-673.436	-309.48	154.949	56.9223	114.68	-292.391
	239.4	-225.484	-311.676	-104.579	-364.888	-23.4308	2370.9	5393.29	4479.32	4144.13	4067.82	-103.579						239.4	-214.117	-113.034	11401.2	12440.8	12375.5	14182.3	12236.6	12280.3	9536.55	6250	4728.29	-279.784						239.4	-332.376	-255.736	-186.524	-214.159	-1224.13	-709.604	-332.335	150.943	42.686	98.5293	-296.59
	239.2	-208.668	-300.704	-102.381	-368.354	-24.7889	2495.36	5556.82	4650.7	4291.6	4180.33	-98.0721						239.2	-222.313	-134.1	11945.8	12906.8	12835.3	14666.6	12691.8	12715.2	9821.84	6452.17	4877.98	-262.237						239.2	-316.328	-261.184	-197.672	-228.639	-1264.85	-746.447	-359.845	143.645	23.0433	82.3263	-304.634
	239	-186.324	-285.095	-97.8213	-370.204	-25.5778	2620.46	5713.96	4809.73	4440.4	4274.87	-97.0011						239	-229.645	-164.437	12499.2	13394.6	13298.8	15163.2	13159.5	13154	10108.3	6650.66	5029.62	-245.005						239	-296.155	-263.629	-203.166	-237.812	-1301.79	-786.026	-381.174	136.263	4.85978	64.1516	-313.907
	238.8	-167.447	-264.119	-87.6596	-366.312	-22.7834	2753.13	5884.96	4970.63	4594.75	4373.28	-101.74						238.8	-224.55	-187.21	13063.4	13889.6	13777.3	15651.9	13624.2	13586.8	10393.1	6857.83	5182.62	-235.263						238.8	-280.95	-269.926	-212.016	-248.227	-1342.59	-826.544	-407.583	124.597	-14.0075	43.9114	-323.962
	238.6	-152.106	-245.44	-81.5504	-369.302	-26.4789	2883.95	6054.49	5129.67	4760.83	4487.44	-104.092						238.6	-215.007	-205.415	13631.6	14410.5	14273.9	16161	14100.4	14021.7	10688	7069.2	5340.58	-225.306						238.6	-274.194	-275.396	-227.617	-258.663	-1391.38	-870.576	-439.396	110.139	-32.9421	21.8994	-333.249
	238.4	-134.536	-232.054	-77.2792	-370.012	-31.7088	3015.84	6225.18	5290.62	4927.09	4609.98	-105.239						238.4	-198.887	-232.072	14215.2	14932.6	14768.2	16668.1	14569.5	14454.8	10971.9	7282.94	5486.89	-209.943						238.4	-264.857	-275.228	-236.905	-260.095	-1431.82	-907.799	-459.632	106.519	-40.1498	7.09829	-340.454
	238.2	-117.659	-209.232	-70.532	-373.047	-35.0559	3144.52	6402.15	5450.82	5089.35	4731.21	-107.124						238.2	-192.371	-254.623	14804.2	15452.9	15258.1	17159.1	15025.4	14879	11249.6	7495.05	5633.18	-185.255						238.2	-248.952	-272.964	-247.664	-260.296	-1471.73	-942.88	-479.446	103.219	-47.2315	-5.68263	-352.465
	238	-101.324	-189.74	-65.9867	-376.436	-36.831	3273.36	6569.49	5614.57	5246.55	4856.23	-108.367						238	-178.703	-257.725	15416.3	15992.6	15764.1	17654.8	15485.3	15310.3	11530.3	7715.01	5770.43	-167.473						238	-236.484	-268.448	-262.73	-263.385	-1511.98	-985.335	-504.708	88.7232	-58.8954	-19.1569	-367.07
	237.8	-99.3984	-179.029	-64.2923	-380.371	-41.0159	3399.18	6732.82	5771.28	5394.94	4974.01	-112.401						237.8	-149.427	-263.116	16047.6	16553.8	16275.4	18155.2	15954.8	15737.8	11822.3	7936.48	5899.86	-145.03						237.8	-219.261	-258.95	-264.999	-262.604	-1544.16	-1015.75	-524.999	76.5343	-63.8611	-25.9147	-377.386
	237.6	-93.8828	-165.012	-57.4064	-385.176	-49.9811	3524.49	6912.06	5927.85	5554.93	5100	-112.824						237.6	-134.22	-262.601	16695.9	17125.6	16791.1	18632.4	16417.5	16145.3	12094.1	8151.58	6023.13	-139.145						237.6	-203.182	-250.729	-272.075	-259.778	-1573.77	-1047.3	-546.573	60.3837	-66.4455	-31.0973	-383.173
	237.4	-91.7567	-163.637	-60.2713	-396.449	-55.3266	3647.71	7082.21	6064.99	5696.05	5206.8	-111.269						237.4	-122.482	-262.008	17351.5	17702.8	17299.6	19101.7	16872.8	16538.6	12359.1	8353.56	6123.95	-132.99						237.4	-193.539	-244.832	-281.685	-259.25	-1606.71	-1083.95	-574.451	38.0823	-74.0731	-41.8975	-387.355
	237.2	-85.3613	-146.04	-53.2796	-399.323	-50.1918	3781.88	7249.34	6184.12	5821.12	5300.2	-105.101						237.2	-100.788	-252.219	18023.1	18299.7	17827.3	19565.7	17322.9	16936.1	12621.5	8547.67	6224.85	-117.852						237.2	-183.266	-236.117	-287.325	-255.619	-1642.51	-1122.03	-603.638	16.3361	-82.006	-52.9908	-395.447
	237	-85.5513	-133.131	-39.1402	-402.689	-54.1405	3906.34	7404.1	6294.63	5935.27	5380.54	-98.2126						237	-75.1133	-236.511	18719.5	18900.8	18339.8	20022.5	17757.7	17314.5	12874.1	8734.84	6311.52	-103.196						237	-170.074	-227.377	-287.512	-245.872	-1673.63	-1158.84	-626.021	-1.93834	-84.76	-59.3581	-408.907
	236.8	-86.7265	-120.79	-28.7643	-401.838	-51.5813	4032.21	7548.04	6411.09	6041.03	5462.85	-91.4314						236.8	-50.0787	-213.231	19429.8	19496.7	18846.5	20450.6	18150	17660.7	13099.6	8904.18	6379.88	-94.3515						236.8	-153.148	-214.556	-284.711	-233.302	-1698.85	-1185.75	-648.056	-18.67	-82.371	-59.509	-417.562
	236.6	-86.109	-111.095	-8.08711	-395.148	-42.671	4157.6	7673.19	6500.62	6128.14	5528.25	-80.4588						236.6	-27.4042	-190.119	20156.3	20089.3	19327.3	20863.9	18522.4	17989.9	13301.4	9060.88	6436.66	-79.5201						236.6	-131.63	-198.108	-276.43	-216.187	-1722.9	-1210.56	-667.312	-35.824	-77.8428	-56.9169	-420.05
	236.4	-85.7152	-99.2992	19.6232	-383.025	-30.8867	4283.34	7799.81	6581.46	6206.56	5580.76	-69.9794						236.4	-4.28146	-164.786	20888	20655.8	19771.4	21239.8	18862.8	18275.7	13469.4	9195.87	6479.43	-59.177						236.4	-106.219	-182.314	-262.367	-199.257	-1743.59	-1231.43	-690.154	-54.2737	-72.2456	-51.5944	-426.344
	236.2	-84.6277	-86.7415	50.6497	-366.205	-16.174	4399.67	7908.94	6645.87	6270.89	5617.97	-56.6397						236.2	18.084	-126.9	21617.1	21208	20195.1	21599.5	19162.8	18506.7	13623.9	9310.68	6503.18	-46.8288						236.2	-85.7767	-165.882	-249.364	-181.48	-1767.32	-1254.21	-708.936	-85.8663	-73.8759	-47.8624	-430.453
	236	-74.3603	-64.3394	90.515	-347.355	4.68972	4522.04	7995.05	6693.02	6304.03	5632.14	-47.5452						236	57.1397	-82.021	22353	21768	20595.2	21937	19429.5	18705.2	13751.3	9417.26	6518.41	-41.2431						236	-66.6325	-146.455	-229.61	-160.834	-1789.39	-1280.52	-724.213	-113.37	-78.2947	-40.6227	-433.416
	235.8	-67.0625	-50.173	122.822	-328.631	23.7864	4634.92	8065.11	6719.21	6326.43	5630.04	-35.0043						235.8	106.521	-35.001	23078.3	22283.9	20951.3	22229.8	19649.7	18864.7	13851	9508.64	6517.33	-46.0994						235.8	-41.8132	-126.915	-198.927	-135.731	-1808.74	-1300.72	-727.464	-134.573	-75.9228	-32.3573	-435.797
	235.6	-58.7817	-39.8316	156.205	-311.502	48.3328	4745.62	8127.67	6729.94	6332.43	5622.43	-18.2458						235.6	152.328	27.3929	23777.1	22745.8	21258.1	22469.4	19804.2	18963.6	13896.1	9556.43	6498.49	-44.3369						235.6	-23.264	-111.694	-177.655	-114.458	-1830.38	-1327.39	-740.981	-159.963	-78.1511	-25.5619	-437.521
	235.4	-38.4643	-14.7764	199.067	-290.494	82.3282	4855.4	8154.49	6717.33	6301.4	5596.32	-0.29487						235.4	216.733	100.08	24445.8	23155.8	21497.6	22660.1	19902.4	19011.6	13899.4	9571.78	6463.69	-27.7569						235.4	-6.46009	-92.834	-156.089	-91.5547	-1852.6	-1353.62	-758.358	-189.628	-80.6804	-20.5279	-435.192
	235.2	-16.7773	9.88759	246.177	-268.144	122.879	4959.66	8164.82	6689.72	6243.96	5553.95	17.3025						235.2	287.041	174.446	25088	23498.8	21673.6	22784.4	19931.8	18986.8	13840.9	9553.26	6420.48	-12.7145						235.2	9.93581	-77.929	-134.255	-69.6607	-1874.02	-1380	-775.81	-222.169	-89.4542	-19.3663	-433.779
	235	4.83389	38.2046	299.541	-242.624	164.006	5053.95	8155.79	6645.43	6163.62	5486.14	37.6705						235	354.803	248.59	25672.4	23756.5	21765.9	22839.7	19874.7	18871.1	13724	9495.31	6342.14	-2.30404						235	28.1492	-61.0133	-113.121	-45.8523	-1893.82	-1413.22	-799.491	-259.89	-105.273	-21.2347	-436.369
	234.8	41.3094	83.6755	360.891	-202.726	214.247	5148.4	8101.5	6555.26	6044.13	5387.37	58.3376						234.8	440.886	320.237	26196	23926	21788.2	22810.6	19741.4	18690.6	13544.3	9394.88	6245.98	-1.10718						234.8	48.3314	-46.2261	-87.8588	-26.7446	-1913.06	-1448.09	-826.636	-300.272	-122.167	-26.8214	-433.627
	234.6	85.4434	134.408	424.714	-152.877	276.954	5233.87	8012.27	6408.52	5890.74	5251.36	81.9377						234.6	538.777	398.483	26652.5	23996.8	21699.3	22684.1	19513.5	18408	13298.1	9251.31	6117.06	-8.82602						234.6	64.8328	-37.2929	-61.7008	-12.7601	-1937.71	-1490.52	-855.745	-345.553	-145.436	-40.2429	-429.63
	234.4	138.596	201.009	500.522	-92.967	346.764	5310.6	7879.01	6232.84	5704.25	5084.23	109.458						234.4	650.473	482.253	27022.5	23957.2	21495.8	22449.5	19173.6	18018.6	12970.3	9044.38	5953.5	-13.383						234.4	76.1535	-28.0068	-35.8424	0.83028	-1961.83	-1533.89	-888.093	-391.62	-175.757	-59.349	-425.291
	234.2	197.365	259.382	570.232	-30.0966	414.023	5363.68	7686.72	6015.62	5468.72	4873.56	134.979						234.2	775.645	576.221	27299.4	23806.3	21194.2	22115.5	18729	17536.9	12562.3	8782.14	5766.09	-18.399						234.2	91.3506	-13.2229	-4.38048	24.1796	-1979.21	-1566.75	-914.365	-434.085	-208.163	-79.241	-432.148
	234	268.25	321.079	641.363	39.9273	486.9	5414.11	7468.63	5775.89	5214.19	4648.08	162.314						234	896.945	671.347	27479.6	23564.2	20804	21683	18205.2	16984.6	12097.1	8481.5	5555.65	-14.7937						234	106.866	-1.50692	22.0968	44.4837	-1992.89	-1602.01	-950.682	-476.955	-242.553	-99.636	-441.906
	233.8	341.032	382.826	709.628	103.393	554.93	5439.84	7215.08	5508.91	4945.24	4412.07	189.114						233.8	1016.84	765.413	27571.7	23222.6	20324.3	21164.7	17609.8	16349.9	11583.5	8131.63	5322.43	-16.0977						233.8	119.075	8.13355	42.6041	63.6168	-2006.99	-1638.29	-990.167	-522.148	-275.575	-124.184	-447.677
	233.6	417.682	443.961	773.183	168.695	624.675	5449.5	6925.37	5205.96	4645.53	4145.9	212.441						233.6	1138.25	853.356	27543.2	22768.9	19728.9	20547.4	16910.9	15620.3	10994.2	7725.77	5065.89	-2.16288						233.6	131.41	15.5749	65.1733	85.4527	-2019.38	-1673.73	-1032.42	-568.302	-310.459	-150.389	-454.619
	233.4	502.201	508.406	838.59	238.797	699.729	5444.13	6598.14	4871.26	4311.71	3850	232.491						233.4	1261.97	935.003	27419.5	22226.5	19047.6	19846.9	16146.7	14832.3	10374.8	7297.27	4787.38	6.80671						233.4	147.507	25.0897	94.1148	109.125	-2032.14	-1710.07	-1073.47	-618.898	-345.674	-174.39	-466.63
	233.2	590.685	584.644	902.55	308.804	777.33	5419.74	6248.26	4522.99	3969.49	3538.02	252.01						233.2	1387.06	1019.34	27191.8	21602.4	18305.3	19070.3	15308.4	13975	9720.39	6836.17	4483.41	0.32988						233.2	157.924	30.1663	123.245	125.358	-2046.78	-1745.01	-1115.68	-669.591	-386.893	-202.225	-476.684
	233	674.764	654.465	960.931	379.366	851.555	5374.01	5867.87	4150.53	3611.6	3211.34	271.731						233	1520.46	1106.94	26859.4	20906.7	17495.1	18231.2	14415.3	13063.6	9043.48	6348.29	4154.59	-10.6007						233	171.665	39.7331	154.797	147.684	-2057.32	-1775.35	-1149.15	-715.004	-416.939	-225.766	-488.22
	232.8	768.359	739.597	1027.11	453.093	929.302	5313.56	5451.01	3755.54	3223.82	2872.42	292.709						232.8	1652.14	1198.58	26402.1	20086.2	16590.6	17271.6	13428.4	12068.7	8303.43	5808.18	3805.76	-23.8475						232.8	186.844	46.7823	185.116	164.257	-2068.82	-1800.14	-1181.91	-756.369	-444.08	-250.967	-507.742
	232.6	857.453	828.197	1090.79	532.086	1003.68	5226.21	5009.64	3338.97	2823.16	2522.04	308.497						232.6	1770.86	1296.21	25814.6	19161	15579.4	16222.3	12369.8	10982.3	7520.29	5220.7	3431.03	-34.8044						232.6	201.142	56.7709	207.62	183.349	-2084.85	-1826.25	-1221.41	-801.3	-472.144	-278.163	-525.963
	232.4	937.408	907.898	1153.35	612.609	1077.8	5104.17	4532.63	2917.71	2403.74	2163.91	326.916						232.4	1881.41	1390.39	25107.6	18133.1	14495.6	15102.2	11264.8	9846.96	6705.19	4594.43	3041.89	-34.4233						232.4	212.216	63.372	224.307	198.417	-2106.01	-1856.87	-1271.44	-850.236	-500.708	-306.374	-538.512
	232.2	1014.76	988.715	1212.89	697.572	1147.69	4950.65	4017.53	2464.28	1963.7	1790.58	341.228						232.2	1981.42	1485.54	24280.8	17020.4	13347.2	13912.8	10100.6	8657.14	5863.89	3947.06	2629.26	-47.5749						232.2	230.932	73.1161	239.644	216.825	-2125.4	-1882.73	-1316.97	-896.932	-526.583	-326.918	-552.284
	232	1094.45	1067.32	1274.27	783.98	1219.85	4773.66	3481.39	1995.39	1515.39	1404.35	354.129						232	2068.39	1566.57	23336.2	15820.5	12120.6	12640.9	8874.79	7412.11	4992.29	3276.89	2180.4	-71.0312						232	243.804	75.7499	249.669	219.056	-2150.5	-1920.98	-1362.48	-950.621	-554.1	-351.566	-565.144
	231.8	1185.22	1151.07	1332.16	867.985	1302.53	4566.44	2888.99	1484.76	1025.2	970.663	364.254						231.8	2151.76	1653.66	22258.8	14494	10791.9	11261.3	7559.06	6097.29	4073.27	2562.57	1705.77	-104.168						231.8	260.317	82.0541	265.035	226.692	-2179.97	-1956.76	-1404.25	-996.309	-578.042	-376.205	-579.02
	231.6	1274.16	1235.63	1387.3	955.536	1384.64	4350	2257.67	952.815	512.992	515.446	366.686						231.6	2238.33	1737.85	21041.6	13063.4	9379.34	9797.78	6153.81	4717.53	3106.28	1807.69	1194.05	-131.154						231.6	274.64	81.0488	280.609	227.699	-2209.61	-1996.17	-1447.22	-1043.97	-604.71	-407.717	-591.456
	231.4	1354.48	1306.51	1437.48	1036.7	1464.69	4111.46	1594.13	407.079	-20.2186	54.0258	368.804						231.4	2319.1	1826.77	19714.6	11550.5	7896.06	8250.73	4680.07	3268.97	2113	1026.93	660.83	-161.977						231.4	280.992	73.9701	284.066	217.819	-2251.9	-2051.57	-1499.59	-1098.04	-642.022	-445.78	-607.357
	231.2	1436.33	1382.28	1496.14	1122.87	1546.71	3853.52	911.799	-162.548	-565.833	-407.188	361.468						231.2	2388.62	1917.08	18267.2	9935.01	6334.74	6634.38	3138.86	1758.55	1057.64	200.551	103.372	-189.579						231.2	282.597	65.4899	280.727	202.623	-2300.78	-2110.08	-1556.83	-1150.27	-678.011	-489.234	-627.467
	231	1510.04	1463.28	1553.15	1202.32	1627.59	3569.97	204.881	-757.362	-1129.54	-881.45	347.847						231	2452.75	1999.4	16720.3	8239	4703.43	4954.07	1546.42	200.217	-35.5394	-642.768	-471.117	-195.205						231	281.78	53.64	273.326	188.95	-2356.02	-2167.41	-1617.93	-1204.26	-713.154	-530.629	-645.275
	230.8	1575.3	1537.71	1614.2	1288.35	1709.84	3272.83	-519.019	-1364.1	-1701.61	-1363.04	330.311						230.8	2502.68	2082.89	15040.7	6422.11	2989	3177.29	-129.977	-1430.71	-1172.49	-1528.46	-1073.52	-214.426						230.8	277.769	43.7029	261.353	163.644	-2419.83	-2233.08	-1686.36	-1257.55	-753.429	-574.996	-660.64
	230.6	1632.92	1614.53	1673.37	1371.39	1792.31	2964.29	-1262.99	-1981.96	-2269.15	-1850.71	305.668						230.6	2561.09	2163.55	13292.2	4574.2	1247.02	1400.08	-1822.1	-3062.22	-2303.83	-2405.45	-1682.41	-236.93						230.6	264.322	37.7248	251.365	139.951	-2483.16	-2303.86	-1745.73	-1306.88	-793.37	-612.32	-676.704
	230.4	1688.77	1685.53	1733.01	1458.67	1873.71	2641.21	-1997.27	-2586.57	-2827.41	-2341.34	279.909						230.4	2612.21	2242.25	11507	2715.64	-479.086	-374.636	-3499.45	-4669.87	-3427.05	-3263.99	-2295.02	-253.879						230.4	251.093	26.3183	240.411	109.532	-2548.69	-2376.19	-1796.29	-1354.15	-829.029	-649.695	-689.803
	230.2	1737.26	1743.16	1779.45	1534.81	1943.14	2310.5	-2729.75	-3191.71	-3390.22	-2816.93	252.212						230.2	2658.75	2306.7	9664.89	850.787	-2207.97	-2156.62	-5180.89	-6273.02	-4545.28	-4105.54	-2911.03	-279.973						230.2	236.759	20.3041	227.311	73.7118	-2614.28	-2445.94	-1842.35	-1401.71	-867.97	-684.847	-699.252
	230	1777.67	1791.38	1821.35	1608.02	2004.32	1961.52	-3444.72	-3785.66	-3937.76	-3276.29	217.287						230	2698.4	2368.92	7791.47	-1035.25	-3931.1	-3929.45	-6848.22	-7854.96	-5661.59	-4937.3	-3515.72	-302.68						230	215.323	4.20309	209.525	28.7526	-2688.46	-2523.57	-1889.03	-1446.49	-908.318	-724.002	-711.204
	229.8	1811.28	1829.34	1868.91	1681.45	2063.28	1602.66	-4140.36	-4382.75	-4475.52	-3720.72	184.216						229.8	2748.31	2430.74	5912.95	-2898.49	-5626.79	-5660.5	-8468.18	-9388.46	-6747.25	-5737.07	-4093.92	-311.108						229.8	195.463	-11.7005	185.029	-15.4996	-2762.24	-2598.82	-1940.86	-1486.36	-948.426	-767.159	-728.752
	229.6	1839.52	1867.55	1912.72	1742.44	2122.31	1239.9	-4820.32	-4962.17	-4997.55	-4149.19	144.158						229.6	2792.08	2484.49	4037.35	-4744.2	-7287.97	-7343.51	-10046.2	-10874.1	-7830.21	-6513.13	-4653.51	-313.068						229.6	177.332	-25.5074	159.312	-60.7258	-2829.54	-2673.65	-1992.08	-1529.99	-987.545	-802.956	-752.427
	229.4	1874.89	1897.7	1958.75	1802.29	2183.19	878.37	-5475.59	-5535.05	-5508.13	-4567.53	99.7163						229.4	2828.17	2527.1	2168.26	-6570.55	-8928.21	-8995.4	-11580	-12317.5	-8896.26	-7265.91	-5200.77	-313.577						229.4	160.477	-34.4468	135.204	-100.822	-2895.04	-2749.45	-2042.62	-1573.17	-1026.7	-834.562	-776.086
	229.2	1919.17	1928.27	2001.94	1854.68	2239.44	530.761	-6110.17	-6096.27	-6002.61	-4976.6	53.9701						229.2	2859.62	2547.11	311.956	-8349.97	-10517.7	-10597.7	-13069.6	-13703.8	-9940.74	-7995.98	-5733.8	-319.844						229.2	145.582	-35.2109	119.531	-135.766	-2947.96	-2812.67	-2088.31	-1609.1	-1053.71	-858.397	-799.679
	229	1965.95	1959.89	2041.45	1907.42	2293.15	193.219	-6723.24	-6635.27	-6471.92	-5383.7	4.9815						229	2902.4	2569.21	-1517.8	-10083.3	-12054.8	-12154.4	-14514.7	-15029.8	-10941.3	-8678.02	-6247.7	-333.065						229	132.926	-33.3288	103.961	-162.732	-2996.96	-2871.04	-2127.41	-1643	-1080.89	-876.553	-827.649
	228.8	1996.92	1977.55	2081.26	1945.9	2329.8	-136.595	-7316.13	-7159.52	-6935.15	-5778.78	-45.2862						228.8	2937.02	2572.2	-3356.64	-11805.7	-13577	-13686.3	-15918.5	-16329	-11908.3	-9338.46	-6743.97	-354.37						228.8	116.96	-37.2297	83.1792	-197.065	-3050.62	-2940.48	-2170.46	-1681.92	-1110.45	-902.11	-854.004
	228.6	2019.63	1980.65	2118.38	1977.81	2362.42	-464.39	-7881.52	-7667.8	-7377.86	-6159.05	-97.7067						228.6	2964.25	2555.42	-5148.25	-13441.8	-15048	-15125.2	-17239.8	-17557	-12845.5	-9962.8	-7206.47	-362.712						228.6	107.312	-40.8028	67.888	-224.639	-3099.83	-2997.87	-2214.32	-1720.38	-1135.75	-926.165	-882.514
	228.4	2035.69	1988.72	2149.53	2005.29	2370.44	-792.271	-8421.49	-8173.06	-7803.68	-6527.02	-147.74						228.4	2973.65	2540.91	-6894.46	-15016.5	-16473.1	-16515.3	-18491.2	-18726.7	-13749.9	-10553	-7647.6	-353.417						228.4	98.3419	-47.7862	43.1342	-258.859	-3149.5	-3054.88	-2267.99	-1764.86	-1164.18	-953.202	-912.441
	228.2	2051.03	1994.13	2174.14	2030.59	2373.56	-1112.69	-8940.3	-8656.12	-8216.87	-6872.7	-198.502						228.2	2984.31	2524.54	-8604.34	-16554.1	-17864.4	-17860.3	-19708.2	-19850.4	-14608	-11126.8	-8062.01	-341.393						228.2	86.4495	-49.8517	14.5739	-294.257	-3202.87	-3110.14	-2324.16	-1809.09	-1195.18	-975.35	-942.435
	228	2060.86	1998.55	2194.5	2049.99	2376.3	-1425.78	-9427.78	-9119.28	-8590.26	-7208.13	-247.107						228	3000.53	2504.01	-10254.1	-18022.9	-19185.4	-19130.5	-20855.6	-20904.2	-15419.7	-11663.5	-8447.05	-329.484						228	79.3864	-49.6851	-10.2974	-312.674	-3247.24	-3158.26	-2371.74	-1844.73	-1213.62	-989.032	-975.545
	227.8	2069.39	1991.15	2202.15	2054.67	2365.68	-1725.49	-9896.05	-9552.49	-8947.72	-7533.88	-292.377						227.8	3007.59	2480.13	-11851.7	-19425.5	-20445.5	-20347.4	-21936.6	-21907.2	-16171.6	-12165.6	-8801.47	-314.795						227.8	65.7332	-50.7467	-36.8659	-336.432	-3289.36	-3203.62	-2425.46	-1895.43	-1233.84	-1006.23	-1009.72
	227.6	2079.9	1976.11	2205.99	2050.4	2341.93	-2016.42	-10352.9	-9959.93	-9294.56	-7843.35	-330.772						227.6	2997.7	2458.18	-13425.4	-20776.5	-21658.6	-21512.1	-22970	-22864.9	-16886.9	-12647.4	-9134.5	-302.331						227.6	47.9623	-55.3585	-65.6898	-359.962	-3334.22	-3252.44	-2476.49	-1950.36	-1256.01	-1020.35	-1037.67
	227.4	2083.41	1964.95	2204.85	2033.83	2319.94	-2299.26	-10774.1	-10354.3	-9619.17	-8130.01	-373.549						227.4	2977.12	2423.07	-14949.4	-22044.8	-22815.1	-22606.7	-23936	-23764.2	-17550.1	-13090.4	-9440.42	-278.894						227.4	27.8125	-69.2703	-101.007	-385.041	-3385.45	-3308.98	-2527.75	-2007.02	-1278.28	-1043.65	-1066.75
	227.2	2083.9	1948.12	2202.54	2008.44	2292.61	-2577.12	-11173.9	-10720.7	-9929.19	-8392.28	-409.506						227.2	2945.33	2376.9	-16423.6	-23249.7	-23903.3	-23635.1	-24838.5	-24605.6	-18167.6	-13495.1	-9721	-264.546						227.2	1.73456	-97.8173	-139.069	-412.34	-3440.04	-3363.68	-2586.13	-2062.9	-1301.03	-1070.82	-1096.12
	227	2087.58	1943.55	2203.65	1983.32	2277.95	-2834.22	-11532.3	-11052.1	-10219	-8638.42	-448.034						227	2905.04	2354.55	-17815.1	-24379.2	-24908.2	-24576	-25646.9	-25374.6	-18723	-13856.4	-9967.78	-252.427						227	-26.4748	-138.947	-187.444	-438.838	-3501.95	-3417.38	-2649.46	-2120.4	-1331.57	-1104.09	-1119.6
	226.8	2085.74	1938.24	2193.9	1944.94	2253.96	-3086.93	-11872.8	-11366.7	-10494.4	-8865.98	-482.296						226.8	2831.12	2301.45	-19139.2	-25432	-25846.7	-25434.5	-26384.2	-26099.8	-19227.8	-14198.1	-10191.9	-247.557						226.8	-61.5738	-185.667	-243.414	-476.088	-3568.09	-3476.62	-2712.74	-2182.55	-1366.21	-1147.53	-1139.13
	226.6	2083.38	1926.16	2175.89	1900.07	2217.36	-3329.99	-12166.9	-11640.4	-10725.9	-9067.34	-514.059						226.6	2755.16	2273.38	-20342.8	-26380.3	-26681.5	-26194.2	-27043.7	-26738.3	-19677.7	-14498.8	-10380.3	-240.101						226.6	-91.7444	-230.938	-292.039	-502.639	-3625.17	-3527.44	-2766.43	-2237.79	-1395.07	-1182.19	-1158.25
	226.4	2075.69	1914.87	2149.55	1856.81	2167.95	-3557.78	-12428.4	-11881.3	-10928.1	-9242.55	-543.69						226.4	2673.21	2245.94	-21453.2	-27243.8	-27427.9	-26884.7	-27631.4	-27292.6	-20055.3	-14761.9	-10551.9	-230.82						226.4	-137.844	-287.008	-349.458	-536.266	-3682.61	-3587.3	-2826.45	-2300.97	-1431.46	-1222.1	-1169.45
	226.2	2058.17	1901.18	2113.82	1811.93	2125.02	-3776.47	-12666.2	-12072.6	-11104.1	-9389.83	-568.004						226.2	2594.85	2207.71	-22503.1	-28032.6	-28105.3	-27499.7	-28153.7	-27793.4	-20381.5	-15000.3	-10702	-232.757						226.2	-181.392	-351.597	-405.899	-570.165	-3737.67	-3642.99	-2882.34	-2358.04	-1468.65	-1263.05	-1179.77
	226	2019.84	1880.77	2071.06	1757.21	2069.58	-3999.1	-12873.4	-12238.3	-11250.9	-9521.18	-585.895						226	2501.27	2160.27	-23504.3	-28745.7	-28707	-28041.8	-28608.2	-28231.5	-20671.9	-15189.5	-10828	-238.231						226	-228.042	-422.881	-465.157	-600.642	-3793.33	-3696.59	-2936.86	-2416.9	-1508.4	-1304.22	-1188.51
	225.8	1971.94	1855.18	2021	1693.05	2008.9	-4205.6	-13057.4	-12381.4	-11378.4	-9637.97	-599.028						225.8	2394.94	2113.69	-24425.7	-29384	-29246	-28490.8	-28998.5	-28610.2	-20913.2	-15343.7	-10921.1	-239.029						225.8	-288.633	-510.693	-534.174	-655.992	-3857.52	-3756.96	-2997.77	-2482.51	-1560.71	-1363.99	-1194.89
	225.6	1919.33	1830.44	1961.66	1627.62	1937.64	-4402.87	-13212.7	-12505.8	-11484.4	-9733.67	-605.411						225.6	2276.46	2062.97	-25259.8	-29934.3	-29696.2	-28853.5	-29323.8	-28920.2	-21113.9	-15471.5	-10991.6	-242.185						225.6	-347.808	-592.307	-604.84	-699.101	-3914.1	-3812.62	-3049.32	-2532.75	-1605.85	-1420.98	-1203.48
	225.4	1867.1	1798.11	1898.73	1557	1873.2	-4586.31	-13324.2	-12595.7	-11549.3	-9801.71	-603.861						225.4	2157.12	2014.54	-26007.1	-30420.7	-30052.4	-29157.2	-29585.8	-29165.2	-21267.2	-15566.2	-11044.4	-252.405						225.4	-407.52	-676.519	-675.071	-742.054	-3962.89	-3865.63	-3099.01	-2578.03	-1645.53	-1471.94	-1208.93
	225.2	1804.76	1755.78	1833.06	1477.57	1807.07	-4749.43	-13405.1	-12640.9	-11585.5	-9843.6	-599.251						225.2	2053.82	1960.15	-26659.3	-30818.6	-30326.4	-29401.5	-29779.9	-29345.2	-21354.4	-15637.5	-11094	-279.447						225.2	-472.378	-758.088	-740.467	-787.288	-4008	-3909.64	-3145.71	-2618.56	-1682.08	-1523.33	-1213.3
	225	1733.9	1708.41	1775.31	1403.28	1743.91	-4896.62	-13462.3	-12654.8	-11587.8	-9860.75	-588.896						225	1951.91	1897.11	-27238.7	-31134.7	-30544	-29581.7	-29907.4	-29463.7	-21404.8	-15680	-11123.8	-299.18						225	-538.389	-834.518	-803.497	-832.118	-4053.28	-3943.43	-3181.42	-2659.53	-1707.92	-1570.92	-1224
	224.8	1658.48	1659.6	1710.55	1329.16	1675.51	-5034.21	-13501.8	-12655.3	-11564.6	-9850.55	-580.111						224.8	1838.09	1812	-27757.7	-31394.7	-30719.6	-29708.2	-29998.9	-29538.4	-21424.2	-15694.7	-11147.5	-311.72						224.8	-609.055	-910.752	-864.466	-883.603	-4095.01	-3972.88	-3213.61	-2696.53	-1732.74	-1615.53	-1233.76
	224.6	1585.92	1610.89	1652.66	1256.48	1618.09	-5162.89	-13516.5	-12623.9	-11513.2	-9827.47	-564.755						224.6	1728.92	1731.2	-28223.8	-31601.7	-30837.5	-29789.7	-30034	-29552.3	-21420.5	-15674.5	-11153.4	-317.674						224.6	-679.578	-990.3	-919.826	-934.065	-4134.99	-4000.4	-3241.36	-2723.86	-1750.39	-1649.86	-1239
	224.4	1508.04	1559.19	1586.48	1181.53	1551.97	-5279.09	-13529.4	-12583	-11455.3	-9789.74	-547.379						224.4	1625.53	1626.71	-28642.8	-31757.1	-30908.6	-29831.5	-30026.5	-29513.6	-21386.9	-15642.7	-11152.6	-330.292						224.4	-750.153	-1067.33	-975.653	-989.451	-4175.86	-4027.8	-3263.46	-2742.83	-1763.21	-1681.83	-1251.63
	224.2	1410	1496.75	1520.96	1106.55	1476.77	-5392.99	-13528.9	-12513.8	-11363.2	-9733.3	-527.819						224.2	1503.46	1526.32	-29021	-31869.4	-30933.3	-29813.1	-29982.1	-29440.3	-21327.6	-15583.8	-11133.4	-358.305						224.2	-816.661	-1141.72	-1038.64	-1049.33	-4220.55	-4045.89	-3276.65	-2760.94	-1773.57	-1709.46	-1268.62
	224	1293.47	1416.91	1439.79	1020.35	1378.55	-5500.71	-13498.3	-12423.9	-11260.7	-9663.6	-504.255						224	1377.75	1421.12	-29319.6	-31921.9	-30892.8	-29738.8	-29891.3	-29301.5	-21223.9	-15490.9	-11090.6	-386.811						224	-888.529	-1213.49	-1097.35	-1104.8	-4261.01	-4058.16	-3279.21	-2777.71	-1774.29	-1725.11	-1283.06
	223.8	1171.66	1326.41	1353.61	934.641	1284.31	-5591.67	-13456.5	-12341.7	-11146.1	-9578.07	-478.57						223.8	1253.69	1295.39	-29550.4	-31907.4	-30799.4	-29619.3	-29758.4	-29120.6	-21088.3	-15396.5	-11037.9	-418.499						223.8	-967.309	-1284.97	-1156.85	-1172.43	-4287.48	-4064	-3281.29	-2794.54	-1775.08	-1743.9	-1296.13
	223.6	1038.42	1233.98	1268.38	859.415	1197.02	-5664.74	-13399.9	-12232.8	-11033	-9479.66	-448.068						223.6	1120.34	1160.8	-29737.6	-31861.4	-30668.2	-29489.8	-29598.1	-28895.8	-20923.1	-15285.7	-10986.3	-445.614						223.6	-1035.88	-1348.91	-1210.41	-1226.15	-4304.67	-4063.14	-3276.55	-2800.25	-1766.77	-1749.11	-1307.7
	223.4	888.085	1131.56	1182.26	767.362	1111.27	-5734.62	-13322.2	-12102.9	-10898.2	-9366.59	-416.389						223.4	997.855	1004.54	-29889.5	-31757.4	-30502.9	-29339.3	-29391	-28633.9	-20732.7	-15153.3	-10920.5	-475.008						223.4	-1105.95	-1415.43	-1262.12	-1289.14	-4320.97	-4061.63	-3270.61	-2805.95	-1757.21	-1750.01	-1313.06
	223.2	733.288	1004.06	1099.53	668.53	1010.51	-5795.88	-13250	-11969	-10761.8	-9254.35	-382.352						223.2	858.376	841.582	-29993.2	-31601.8	-30313	-29144.9	-29142.3	-28338.6	-20523.3	-15006	-10830.1	-495.629						223.2	-1174.35	-1479.52	-1315.75	-1354.53	-4340.49	-4056.69	-3255.77	-2811.36	-1746.95	-1748.92	-1319.93
	223	578.484	863.145	1013.09	556.501	909.491	-5833.67	-13160.5	-11836.8	-10619.3	-9121.85	-350.201						223	696.197	666.425	-30060.5	-31422.6	-30098.6	-28913.8	-28864.4	-28026	-20298.3	-14837.7	-10716.7	-506.092						223	-1246.44	-1547.75	-1375.44	-1426.09	-4356.59	-4041.41	-3238.8	-2810.65	-1737.14	-1742.33	-1322.49
	222.8	419.737	715.299	925.398	442.429	806.698	-5871	-13053	-11704	-10469.9	-9001.06	-320.947						222.8	530.772	500.425	-30050.4	-31205.4	-29828.2	-28641.6	-28557	-27676.9	-20020.2	-14643.3	-10588.5	-510.105						222.8	-1324.19	-1618.93	-1442.61	-1507.19	-4373.73	-4031.15	-3227.11	-2805.66	-1735.96	-1736.66	-1325.6
	222.6	264.667	561.561	832.898	318.303	700.089	-5900.56	-12941.4	-11570.1	-10314.6	-8870.25	-295.883						222.6	370.195	326.861	-29993.3	-30943.9	-29523.2	-28343.6	-28216.5	-27289.1	-19716.6	-14423.8	-10447.8	-513.228						222.6	-1404.03	-1690.89	-1514.59	-1592.34	-4390.79	-4021.05	-3209.99	-2806.71	-1731.54	-1728.55	-1324.73
	222.4	100.283	401.843	731.126	197.597	590.251	-5931.46	-12814.6	-11438.8	-10166.5	-8720.69	-269.105						222.4	193.707	142.25	-29907.5	-30658.6	-29205	-28038.6	-27872.1	-26890.1	-19398.5	-14204.1	-10313.5	-514.93						222.4	-1481.04	-1762.43	-1590.78	-1674.44	-4401.01	-4002.54	-3189.82	-2808.27	-1729.38	-1719.55	-1323.01
	222.2	-66.2313	234.915	622.853	63.9199	469.14	-5969.5	-12663.4	-11303	-10009.6	-8565.98	-250.439						222.2	-2.66555	-64.8762	-29803.8	-30343.3	-28861.3	-27704.9	-27497.1	-26469.7	-19061.1	-13978.2	-10183.6	-524.999						222.2	-1557.43	-1833.02	-1662.78	-1757.38	-4404.72	-3971.21	-3164.36	-2807.58	-1727.27	-1708.58	-1312.02
	222	-228.892	59.3397	497.841	-76.8185	338.72	-5996.95	-12515.9	-11171.9	-9877.39	-8417.79	-239.403						222	-187.128	-294.454	-29637.8	-29984.1	-28477.2	-27339.2	-27099.4	-26015.4	-18699.4	-13725.4	-10033.6	-514.07						222	-1637.21	-1902.05	-1726.94	-1836.76	-4398.01	-3946.4	-3134.22	-2801.08	-1721.68	-1696.57	-1302.94
	221.8	-396.661	-127.901	361.638	-229.719	209.157	-6030.23	-12361.9	-11046	-9740.51	-8265.69	-230.533						221.8	-395.092	-549.141	-29453.3	-29607.3	-28078.9	-26948.4	-26678.6	-25543.4	-18331.6	-13479	-9880.75	-499.393						221.8	-1717.86	-1979.45	-1800.45	-1926.34	-4393.79	-3919.37	-3107.18	-2800.55	-1725.84	-1686.38	-1287.69
	221.6	-578.844	-330.724	200.738	-396.89	57.5651	-6070.32	-12190.5	-10900.2	-9592.35	-8119.05	-219.533						221.6	-606.643	-788.202	-29217.8	-29203.8	-27656.6	-26536.3	-26237.6	-25049.5	-17923.3	-13201.6	-9701.73	-489.806						221.6	-1794.12	-2058.03	-1871.55	-2008.38	-4384.15	-3888.11	-3067.99	-2793.58	-1726.64	-1668.88	-1266.74
	221.4	-764.129	-539.817	31.2451	-563.509	-101.172	-6098.31	-12016.3	-10757.2	-9451.2	-7977.01	-215.672						221.4	-813.623	-1020.61	-28942.9	-28769	-27199	-26104.3	-25760.5	-24541.3	-17500.2	-12918.5	-9505.92	-480.938						221.4	-1875.31	-2129.48	-1942.95	-2091.98	-4370.78	-3848.76	-3028.09	-2785.31	-1733.67	-1652.77	-1251.25
	221.2	-946.543	-748.687	-141.494	-739.767	-261.417	-6116.53	-11832.1	-10620.3	-9322.7	-7842.11	-210.923						221.2	-1033.19	-1262.55	-28630.3	-28320	-26720.9	-25626.1	-25275.8	-24014.6	-17058.9	-12623.2	-9320.02	-467.049						221.2	-1954.66	-2207.07	-2011.44	-2172.59	-4347.37	-3798.97	-2984.89	-2773.55	-1736.54	-1644.81	-1234.39
	221	-1124.59	-963.162	-314.544	-920.065	-413.337	-6133.79	-11619.8	-10473.4	-9190.45	-7703.37	-206.772						221	-1267.96	-1524.04	-28271	-27846.5	-26227	-25131.1	-24775.6	-23453	-16607.7	-12315.5	-9136.22	-451.359						221	-2036.36	-2280.93	-2081.12	-2247.22	-4305.92	-3739.64	-2942.24	-2756.52	-1740.83	-1635.82	-1217.04
	220.8	-1298.34	-1182.09	-496.335	-1098.97	-569.427	-6149.55	-11403.1	-10311.4	-9049.01	-7575.15	-210.634						220.8	-1506.56	-1794.54	-27892.5	-27347	-25706.8	-24617.6	-24253.4	-22882.7	-16151.7	-12013.6	-8950.02	-436.038						220.8	-2114.66	-2348.99	-2145.52	-2314.56	-4253.82	-3679.78	-2891.33	-2737.23	-1735.62	-1619.32	-1199.64
	220.6	-1461.27	-1412.12	-677.521	-1281.97	-723.513	-6166.43	-11174.3	-10141	-8905.6	-7435.69	-217.087						220.6	-1778.64	-2094.64	-27494.5	-26828.4	-25187.4	-24087.3	-23717.6	-22319.9	-15717.8	-11723.6	-8773.99	-404.977						220.6	-2179.48	-2404.1	-2199.71	-2373.51	-4193.23	-3606.2	-2831.2	-2711.67	-1729.07	-1594.34	-1179.55
	220.4	-1615	-1642.46	-861.385	-1471.33	-897.643	-6172.74	-10936.8	-9956.52	-8748.49	-7296.17	-229.527						220.4	-2057.99	-2385.06	-27062.5	-26302.1	-24646.5	-23534.4	-23154.9	-21749.7	-15269	-11442.6	-8585.99	-372.719						220.4	-2236.86	-2452.87	-2252.18	-2429.07	-4125.81	-3528.61	-2762.5	-2675.79	-1718.99	-1565.69	-1167.43
	220.2	-1760.39	-1853.84	-1061.34	-1658.34	-1078.61	-6178.7	-10684.6	-9752.63	-8570.09	-7149.14	-244.444						220.2	-2326.22	-2674.42	-26577.6	-25721.7	-24066.6	-22922.5	-22569.8	-21151	-14796.4	-11147	-8371.64	-342.716						220.2	-2293.76	-2493.83	-2300.03	-2481.32	-4050.04	-3436.81	-2680.78	-2635.78	-1702.51	-1534.09	-1156.25
	220	-1898.49	-2047.64	-1271.87	-1834.08	-1252.3	-6189.67	-10427.9	-9531.45	-8380.03	-6992.16	-262.433						220	-2615.08	-2976.5	-26064.5	-25142.3	-23476.3	-22287.8	-21982.2	-20543.9	-14322.4	-10834.3	-8164.87	-296.877						220	-2354.88	-2530.89	-2356.53	-2531.92	-3960.88	-3344.94	-2596.7	-2590.45	-1683.79	-1498.18	-1149.71
	219.8	-2039.28	-2248.89	-1493.17	-2009.11	-1434.37	-6201.38	-10156.2	-9293.27	-8177.35	-6835.6	-279.84						219.8	-2899.34	-3271.05	-25542.8	-24551.6	-22853.6	-21646.4	-21372.6	-19913.8	-13840	-10525.1	-7945.28	-259.543						219.8	-2411.44	-2567.06	-2410.65	-2585.44	-3868.78	-3244.19	-2506.07	-2533.55	-1666.69	-1457.95	-1135.22
	219.6	-2183.06	-2444.24	-1702.83	-2184.19	-1623.27	-6217.89	-9871.49	-9038.31	-7970.75	-6665.74	-298.238						219.6	-3188.76	-3547.04	-25014.3	-23950.8	-22223.2	-21000.5	-20766.4	-19288.1	-13376.2	-10221.1	-7732.73	-228.922						219.6	-2457.5	-2592.32	-2457.21	-2628.24	-3766.45	-3133.42	-2403.53	-2463.31	-1635.61	-1419.87	-1126.91
	219.4	-2324.96	-2638.58	-1914.54	-2361.57	-1812.84	-6222.38	-9608.66	-8781.97	-7786.06	-6489.36	-317.449						219.4	-3495.01	-3831.5	-24493.9	-23356.5	-21602.9	-20352.8	-20159.4	-18669.1	-12944.9	-9935.09	-7532.26	-205.663						219.4	-2503.5	-2614.78	-2496.36	-2660.99	-3662.05	-3017.5	-2300.69	-2388.58	-1598.26	-1382.29	-1119.98
	219.2	-2475.95	-2834.98	-2126.36	-2533.14	-2002.94	-6217.64	-9330.2	-8516.95	-7576.81	-6301.01	-334.913						219.2	-3801.28	-4118.9	-23960.2	-22740.7	-20974.7	-19692.3	-19553.7	-18040.8	-12522	-9652.04	-7336.32	-186.338						219.2	-2544.34	-2644.36	-2532.32	-2698.03	-3548.67	-2899.94	-2190.33	-2310.92	-1553.72	-1342.53	-1106.25
	219	-2625.99	-3017.63	-2336.88	-2702.81	-2185.46	-6199.65	-9052.22	-8230.9	-7347.23	-6103.09	-355.472						219	-4096.52	-4389.83	-23401.5	-22119.9	-20348.4	-19021.5	-18932.1	-17404	-12096.6	-9356.79	-7110.52	-162.692						219	-2590.57	-2668	-2573.08	-2741.71	-3430.04	-2786.21	-2077.35	-2231.66	-1512.82	-1292.42	-1103.17
	218.8	-2769.84	-3183.54	-2530.94	-2863.59	-2367.01	-6188.8	-8781.34	-7945.01	-7118.06	-5902.97	-367.911						218.8	-4369.17	-4641.29	-22852.8	-21495.8	-19715	-18334.1	-18310.6	-16787.4	-11666.6	-9065.8	-6884.95	-145.774						218.8	-2636.53	-2696.46	-2614.79	-2789.05	-3329	-2668.35	-1961.39	-2148.75	-1471.4	-1245.02	-1099
	218.6	-2919.48	-3342.57	-2710.22	-3020.3	-2551.97	-6170.98	-8494.62	-7656.44	-6877.77	-5687.74	-378.234						218.6	-4638.01	-4879.22	-22297.5	-20864.1	-19092.4	-17644.4	-17688.4	-16176	-11238.7	-8767.06	-6657.57	-125.115						218.6	-2682.76	-2726.6	-2659.22	-2836.77	-3227.91	-2555.45	-1844.02	-2061.71	-1437.24	-1204.8	-1094.31
	218.4	-3063.3	-3494.01	-2878.33	-3176.22	-2738.74	-6146.12	-8213.45	-7373.55	-6638.48	-5468.67	-386.144						218.4	-4889.01	-5095.43	-21754.1	-20247.9	-18445.1	-16945.8	-17065.7	-15554.9	-10797.1	-8468.84	-6418.94	-116.653						218.4	-2728.9	-2765.64	-2709.3	-2889.31	-3118.17	-2447.27	-1728.04	-1974.98	-1397.16	-1172.68	-1090.26
	218.2	-3194.72	-3640.38	-3043.98	-3331.44	-2912.8	-6119.71	-7924.95	-7086.54	-6401.45	-5246.55	-390.99						218.2	-5147.2	-5324.47	-21226.2	-19629	-17793.5	-16237.4	-16453.5	-14934.5	-10368.4	-8175.01	-6182.83	-110.539						218.2	-2775.06	-2811.54	-2763.14	-2936.76	-2996.84	-2332.09	-1608.83	-1885.49	-1353.34	-1139.03	-1081.88
	218	-3324.34	-3773.69	-3207.53	-3486.88	-3100.13	-6104.02	-7648.3	-6812.8	-6175.35	-5029.66	-398.633						218	-5405.49	-5529.95	-20693.1	-19024.9	-17156.3	-15557	-15819.6	-14319.6	-9947.96	-7875.92	-5942.21	-99.7194						218	-2817.21	-2864.15	-2819.38	-2983.67	-2868.1	-2219.68	-1498.71	-1794.44	-1313.99	-1107.6	-1072.11
	217.8	-3460.69	-3898.79	-3367.98	-3643.07	-3282.11	-6084.6	-7371	-6553.91	-5946.81	-4817.52	-411.662						217.8	-5642.69	-5695.97	-20147.8	-18394.9	-16499	-14855.4	-15165.5	-13683.8	-9509.34	-7562.41	-5658.74	-99.3097						217.8	-2859.8	-2923.26	-2877.03	-3041.45	-2743.44	-2106.78	-1387.3	-1702.46	-1282.35	-1083.59	-1051.3
	217.6	-3593.8	-4018.83	-3530.94	-3804.92	-3472.89	-6064.02	-7105.76	-6311.25	-5728.67	-4601.52	-424.737						217.6	-5874.4	-5852.32	-19615.2	-17771.8	-15881	-14167.9	-14524.9	-13076.4	-9096.17	-7257.75	-5394.63	-108.121						217.6	-2897.47	-2983.34	-2932.86	-3096.51	-2611.43	-1981.44	-1273.69	-1613.78	-1242.37	-1047.85	-1025.39
	217.4	-3727.95	-4132.38	-3689.89	-3964.15	-3649.84	-6050.56	-6847.08	-6077.37	-5499.58	-4382.3	-435.776						217.4	-6066.5	-5987.66	-19046.7	-17122.5	-15241.7	-13472.5	-13868.4	-12453.9	-8641.28	-6924.03	-5101.97	-93.0821						217.4	-2939.36	-3042.53	-2990.97	-3153.56	-2472	-1862.66	-1162.97	-1523.07	-1209.23	-1012.79	-993.304
	217.2	-3867.31	-4240.57	-3830.9	-4122.42	-3822.26	-6040.57	-6584.41	-5839.95	-5261.54	-4163.09	-443.765						217.2	-6211.9	-6110.73	-18450.9	-16470	-14576.6	-12751.7	-13196.2	-11804.1	-8172.41	-6571.16	-4801.77	-82.9841						217.2	-2977.06	-3107	-3058.27	-3214.71	-2322.65	-1745.54	-1052.49	-1427.51	-1177.08	-976.959	-966.791
	217	-4013.01	-4358.16	-3966.08	-4291.72	-4001.66	-6025.24	-6317.93	-5601.92	-5022.45	-3947.14	-446.558						217	-6362.43	-6227.42	-17873.9	-15819.7	-13918.5	-12027.8	-12531.6	-11158.6	-7702.03	-6202.05	-4501.55	-74.4327						217	-3017.87	-3168.84	-3127.38	-3266.49	-2165.78	-1618.49	-935.795	-1332.87	-1142.06	-933.158	-936.806
	216.8	-4157.2	-4466.65	-4085.63	-4453.82	-4173.75	-6003.58	-6040.55	-5373.29	-4793.14	-3738.87	-451.395						216.8	-6514.29	-6350.15	-17307.2	-15160.3	-13247.6	-11310.2	-11848.5	-10500.8	-7221.83	-5841.34	-4218.4	-61.4705						216.8	-3052.96	-3234.84	-3193.03	-3315.43	-2007.05	-1484.82	-816.176	-1234.77	-1104.47	-891.332	-905.651
	216.6	-4304.48	-4579.81	-4202.1	-4612.67	-4324.11	-5978.72	-5768.42	-5145.73	-4563.28	-3535.02	-457.429						216.6	-6666.14	-6472.35	-16717.7	-14505.1	-12574.9	-10589.5	-11159.8	-9845.75	-6729.35	-5483.36	-3921.23	-57.3765						216.6	-3081.84	-3299.42	-3246.01	-3362.76	-1826.33	-1341.7	-689.44	-1134.9	-1058.3	-842.229	-881.679
	216.4	-4437.86	-4677.6	-4311.44	-4769.66	-4469.59	-5951.9	-5520.92	-4929.69	-4351.39	-3343.93	-456.515						216.4	-6815.57	-6576.54	-16115.6	-13844.2	-11891.6	-9873.01	-10484.8	-9194.75	-6233.29	-5124.85	-3627.26	-52.0525						216.4	-3111.45	-3371.65	-3299.88	-3409.4	-1643.13	-1186.72	-565.088	-1041.65	-1012.65	-794.922	-852.609
	216.2	-4551.61	-4761.07	-4417.18	-4917.85	-4597.08	-5915.61	-5261.87	-4710.95	-4141.93	-3163.45	-456.2						216.2	-6943.9	-6679.37	-15496.6	-13170	-11219.3	-9155.04	-9799.33	-8536.6	-5731.44	-4744.24	-3331.55	-49.7271						216.2	-3140.09	-3435.28	-3346.58	-3440.91	-1447.33	-1017.36	-428.16	-939.23	-959.806	-736.99	-820.663
	216	-4658.11	-4859.06	-4521.02	-5070.25	-4732.13	-5894.95	-5005.78	-4497.34	-3940.51	-2999.28	-457.461						216	-7055.64	-6764.26	-14865.1	-12485.1	-10555.7	-8439.8	-9101.69	-7874.07	-5214.94	-4356.86	-3024.78	-48.6906						216	-3165.5	-3487.86	-3379.44	-3469.89	-1251.91	-837.238	-288.494	-831.707	-907.79	-673.616	-787.348
	215.8	-4753.2	-4959.71	-4617.51	-5222.27	-4858.85	-5863.69	-4746.71	-4286.93	-3721.78	-2843.58	-452.814						215.8	-7144.5	-6888.68	-14231.7	-11815.2	-9889.37	-7721.79	-8414.09	-7213.58	-4695.67	-3977.79	-2731.55	-39.7173						215.8	-3194.31	-3533.66	-3409.7	-3502.07	-1057.34	-652.084	-138.641	-723.295	-849.242	-608.279	-758.83
	215.6	-4839.13	-5054.81	-4706.81	-5365.19	-4967.77	-5830.31	-4489.46	-4074	-3517.63	-2685.64	-450.424						215.6	-7246.61	-7021.47	-13594.6	-11148.2	-9233.89	-7024.99	-7742.4	-6577.12	-4198.34	-3619.92	-2458.53	-20.705						215.6	-3217.08	-3576.96	-3427.96	-3513.96	-852.812	-447.444	21.8066	-612.729	-776.889	-536.02	-735.18
	215.4	-4933.63	-5154.75	-4798.97	-5514.31	-5076.57	-5802.54	-4231.62	-3860.21	-3303.43	-2547.45	-450.115						215.4	-7357.48	-7159.51	-12952.5	-10492.1	-8573.14	-6340.35	-7081.24	-5960.83	-3699.18	-3256	-2172.41	10.0591						215.4	-3237.97	-3618.31	-3441.63	-3516.33	-637.588	-239.69	190.088	-495.029	-703.551	-469.729	-705.701
	215.2	-5019.65	-5254.65	-4892.05	-5651.74	-5182.74	-5766.03	-3987.19	-3648.74	-3103.19	-2430.09	-452.939						215.2	-7493.37	-7304.42	-12331.7	-9860.27	-7927.67	-5680.27	-6442.56	-5379.5	-3228.58	-2918.16	-1913.33	21.4089						215.2	-3258.78	-3654.14	-3448.5	-3510.99	-420.834	-14.0048	359.361	-378.086	-632.499	-397.098	-668.866
	215	-5103.51	-5350.25	-4982.83	-5782.33	-5268.67	-5726.31	-3737.2	-3445.39	-2901.12	-2308.58	-455.277						215	-7645.85	-7445.68	-11716.3	-9215.84	-7308.34	-5041.18	-5822.91	-4820.1	-2778.34	-2574.84	-1676.76	55.5847						215	-3279.43	-3675.45	-3441.27	-3503.49	-200.921	231.814	545.548	-252.908	-558.115	-318.687	-636.344
	214.8	-5183.47	-5442.44	-5063.07	-5906.67	-5360.16	-5683.46	-3500.51	-3249.47	-2702.96	-2178.15	-457.833						214.8	-7764	-7586	-11083.8	-8572.64	-6699.57	-4403.86	-5197.28	-4278.61	-2333.06	-2241.98	-1448.93	98.5456						214.8	-3296.98	-3689.43	-3423.67	-3492.7	20.2665	482.801	729.047	-119.582	-481.723	-244.736	-608.637
	214.6	-5273.77	-5530.1	-5146.03	-6015.82	-5441.22	-5637.57	-3276.7	-3053.64	-2501.36	-2053.74	-457.196						214.6	-7898.76	-7720.24	-10465.5	-7957.96	-6107.88	-3777.43	-4607.03	-3769.18	-1922.53	-1930.27	-1230.82	129.834						214.6	-3315.75	-3692.5	-3406.38	-3481.55	235.134	735.829	917.221	13.4328	-405.217	-164.53	-583.846
	214.4	-5356.12	-5615.69	-5227.7	-6112.05	-5524.27	-5580.1	-3044.52	-2854.1	-2304.57	-1934.67	-448.645						214.4	-8025.98	-7868.33	-9853.77	-7347.24	-5527.78	-3173.89	-4044.82	-3285.54	-1530.1	-1646.7	-1041.72	167.581						214.4	-3339.02	-3688.56	-3394.12	-3470.63	447.588	983.621	1105.5	141.537	-330.427	-89.8419	-560.223
	214.2	-5439.47	-5702.55	-5305.87	-6201.03	-5599.88	-5515.76	-2798.2	-2650.14	-2102.59	-1820.33	-449.356						214.2	-8140.67	-8045.1	-9247.04	-6746.34	-4940.9	-2559.33	-3492.9	-2786.28	-1139.62	-1359.13	-859.476	212.742						214.2	-3353.53	-3679.33	-3372.84	-3455.51	668.043	1234.16	1303.98	279.022	-244.904	-14.6767	-534.883
	214	-5507.51	-5773.63	-5373.95	-6276.72	-5664.29	-5438.16	-2579.61	-2457.81	-1911.15	-1704.14	-448.865						214	-8268.94	-8214.87	-8666.88	-6166.35	-4382.02	-1973.1	-2968.33	-2313.93	-780.433	-1101.67	-696.341	253.336						214	-3375.19	-3677.66	-3361.71	-3445.51	879.952	1475.93	1501.32	413.415	-167.82	51.7159	-510.029
	213.8	-5569.5	-5841.42	-5447.73	-6346.81	-5710.23	-5351.15	-2363.48	-2254.19	-1724.12	-1577.96	-457.59						213.8	-8419.91	-8391.56	-8108.04	-5581.73	-3826.39	-1419.47	-2467.74	-1865.77	-437.513	-854.357	-543.009	296.572						213.8	-3405.25	-3677.04	-3353.84	-3442.05	1086.4	1721.41	1693.16	542.162	-86.5912	109.817	-485.096
	213.6	-5623.38	-5899.58	-5537.42	-6411.14	-5759.6	-5264.5	-2147.9	-2052.08	-1562.27	-1452.13	-463.753						213.6	-8569.95	-8547.59	-7555.13	-5001.42	-3289.04	-874.654	-1989.92	-1421.14	-90.0742	-613.028	-403.606	337.633						213.6	-3432.27	-3679.07	-3347.6	-3443.34	1289.31	1969.65	1877.22	675.901	-8.70429	161.028	-458.169
	213.4	-5682.7	-5967.21	-5628.96	-6470.42	-5807.38	-5177.19	-1951.21	-1861.04	-1393.15	-1338.8	-465.757						213.4	-8692.87	-8696.66	-7015.1	-4449.89	-2779.89	-342.255	-1526.23	-996.599	249.917	-371.593	-253.792	373.829						213.4	-3457.09	-3674.36	-3343.1	-3447.94	1487.78	2207.08	2055.92	813.497	60.9928	209.811	-430.439
	213.2	-5751.97	-6033.24	-5720.71	-6534.13	-5862.91	-5099.97	-1767.04	-1675.76	-1230.44	-1202.98	-471.328						213.2	-8791	-8828.27	-6478.66	-3878.02	-2263.87	195.76	-1062.6	-556.255	592.546	-126.987	-116.848	412.321						213.2	-3480.62	-3670.34	-3352.17	-3453.05	1685.18	2446.86	2231.68	952.02	125.436	253.236	-395.336
	213	-5839.91	-6102.54	-5808.06	-6596.91	-5916.51	-5023.24	-1583.94	-1510.52	-1075.17	-1064.31	-476.92						213	-8885.92	-8956.92	-5940.04	-3310.13	-1746.74	739.563	-580.246	-93.6312	952.034	123.251	31.4604	458.647						213	-3502.28	-3662.24	-3366.5	-3458.65	1892.1	2688.71	2417.78	1094.52	196.195	294.574	-356.261
	212.8	-5949.96	-6164.75	-5899.96	-6648.09	-5965	-4950.1	-1408.51	-1340.03	-908.476	-912.505	-472.747						212.8	-8993.86	-9108.87	-5395.34	-2762.21	-1221.39	1275.53	-103.222	355.487	1310.8	359.061	195.573	497.066						212.8	-3529.57	-3664.39	-3397.01	-3471.72	2096.26	2918.71	2592.65	1225.3	257.844	329.654	-329.272
	212.6	-6060.52	-6227.5	-5996.25	-6696.25	-6017.42	-4866.89	-1236.08	-1180.69	-749.281	-774.142	-471.494						212.6	-9127.67	-9262.62	-4862.52	-2223.9	-689.582	1795.67	347.655	804.03	1665.94	593.069	369.504	537.129						212.6	-3560.36	-3677.94	-3444.51	-3491.71	2303.87	3142.26	2772.79	1355.46	312.386	365.609	-308.199
	212.4	-6158.51	-6285.13	-6096.99	-6739.29	-6049.9	-4786.27	-1069.76	-1027.9	-612.621	-630.547	-471.195						212.4	-9231.76	-9386.74	-4346.53	-1687.11	-170.457	2299.12	781.519	1245.54	2016.54	819.073	536.722	570.929						212.4	-3589.41	-3692.54	-3489.29	-3504.9	2520.54	3374.81	2954.27	1489.8	365.81	397.527	-282.858
	212.2	-6255.29	-6335.67	-6200.97	-6786.15	-6080.99	-4707.41	-910.746	-894.213	-483.073	-491.85	-469.191						212.2	-9313.94	-9482	-3842.87	-1163.96	348.798	2814.7	1243.42	1721.18	2378.74	1058.74	714.477	609.684						212.2	-3619.12	-3709.71	-3537.47	-3516.9	2731.6	3604.59	3127.06	1625.55	411.982	424.556	-262.633
	212	-6347.84	-6392.54	-6306.73	-6825.78	-6115.77	-4616.6	-772.539	-775.612	-360.334	-349.063	-467.341						212	-9392.86	-9549.19	-3348.64	-644.936	858.315	3313.17	1712.27	2202.79	2735.31	1293.55	902.427	643.096						212	-3654.97	-3733.45	-3598.28	-3542.37	2937.3	3829.22	3284.29	1749.85	441.999	448.509	-240.922
	211.8	-6440.64	-6453.29	-6409.37	-6871.76	-6155.18	-4534.25	-623.713	-647.886	-230.986	-204.61	-464.799						211.8	-9461.72	-9609.91	-2850.97	-153.716	1360.96	3793.46	2164.85	2673.55	3094.76	1519.15	1096.63	669.557						211.8	-3676.84	-3755.37	-3653.53	-3563.63	3146.25	4058.74	3442.95	1873.06	477.174	477.506	-225.723
	211.6	-6517.03	-6515.05	-6496.01	-6930.44	-6189.57	-4448.24	-484.175	-525.897	-101.036	-63.3627	-460.9						211.6	-9515.15	-9671.79	-2340.3	309.822	1856.62	4282.88	2607.8	3150.81	3449.34	1737.53	1288.24	690.817						211.6	-3692.25	-3779.39	-3711.71	-3580.76	3368.16	4280.92	3607.71	2000.56	510.537	508.663	-206.943
	211.4	-6584.86	-6577.13	-6584.49	-6995.92	-6217	-4361.56	-356.886	-410.025	26.3245	64.8862	-463.499						211.4	-9576.34	-9721.8	-1851.74	772.291	2348.83	4759.59	3050.94	3612.87	3784.25	1965.48	1490.12	707.192						211.4	-3706.46	-3802.82	-3770.51	-3589.69	3598.64	4499.28	3781.49	2118.54	540.647	537.835	-187.498
	211.2	-6642.87	-6644.49	-6670.21	-7067.61	-6240.51	-4282.77	-234.208	-286.894	138.716	196.453	-470.51						211.2	-9639.34	-9778.84	-1381.41	1228.16	2838.12	5207.99	3470.14	4060.1	4110.8	2192.54	1678.1	731.794						211.2	-3724.38	-3841.37	-3828.45	-3600.29	3835.95	4724.11	3957.55	2227.64	571.723	565.606	-172.612
	211	-6709.84	-6717.78	-6756.63	-7137.28	-6264.58	-4225.53	-100.164	-167.555	253.106	338.473	-475.03						211	-9705.74	-9836.63	-913.891	1661.07	3317.32	5637.34	3890.36	4499.21	4437.15	2408.58	1867.4	749.715						211	-3741.26	-3871.3	-3883.67	-3606.24	4072.35	4961.73	4138.04	2342.83	599.879	598.285	-161.809
	210.8	-6771.94	-6803.31	-6857.09	-7218.75	-6300.94	-4185.72	37.1233	-40.3312	369.813	477.067	-475.759						210.8	-9784.44	-9898.46	-456.324	2079.88	3773.37	6024.79	4280.29	4899.4	4732.75	2612.03	2050.86	759.138						210.8	-3760.31	-3905.64	-3936.35	-3616.12	4301.8	5197.07	4308.63	2453.17	625.922	632.337	-155.862
	210.6	-6833.84	-6882.57	-6940.65	-7296.24	-6351.4	-4142.04	168.134	74.858	469.724	591.96	-474.879						210.6	-9851.63	-9956.7	-39.3099	2476.05	4199.75	6403.64	4641.21	5301.68	5032.01	2805.17	2213.26	775.85						210.6	-3775.69	-3951.15	-3986.83	-3628.85	4535.2	5430.53	4472.24	2553.7	647.725	657.737	-152.968
	210.4	-6894.45	-6965.63	-7013.56	-7378.47	-6408.35	-4105.34	288.255	183.493	565.979	694.601	-472.991						210.4	-9910.85	-10004.8	374.238	2833.16	4606.51	6774.09	5014.03	5683.29	5317.75	2977.35	2371.66	792.858						210.4	-3796.21	-3998.18	-4031.03	-3638.07	4762.01	5671.23	4630.87	2642.36	668.712	677.68	-146.736
	210.2	-6949.41	-7061.11	-7092.59	-7460.5	-6465.46	-4072.94	411.51	295.005	681.826	812.057	-472.04						210.2	-9981.44	-10069.4	781.272	3189.74	5010.84	7133.08	5384.25	6048.97	5594.98	3157.9	2531.66	820.087						210.2	-3818.9	-4055.57	-4081.9	-3653.12	4989.93	5906.57	4783.54	2717.2	684.668	689.405	-143.49
	210	-6981.17	-7148.79	-7173.49	-7539.7	-6529.23	-4034.06	537.755	429.018	794.798	932.321	-468.302						210	-10074.6	-10139.2	1177.64	3530.12	5388.96	7458.31	5718.78	6371.08	5840.4	3323.95	2685.03	851.709						210	-3850.59	-4129.14	-4138.8	-3674.94	5214.31	6139.53	4934.07	2790.76	700.128	700.831	-140.401
	209.8	-6999.69	-7242.68	-7248.14	-7618.38	-6607.33	-3988.06	676.543	565.964	896.008	1029.69	-461.794						209.8	-10162.6	-10232.9	1578.78	3846.5	5715.58	7757.15	6024.64	6652.17	6051.74	3475.85	2819.31	871.734						209.8	-3885.93	-4193.05	-4188.04	-3692.19	5437	6384.13	5098.92	2866.8	731.806	709.669	-139.934
	209.6	-7007.86	-7334.26	-7332.55	-7698.37	-6686.64	-3953.52	817.591	712.426	988.277	1123.29	-464.825						209.6	-10236.9	-10329.8	1956.86	4190.29	6038.86	8079.95	6342.83	6931.27	6265.07	3634.89	2949.6	894.447						209.6	-3933.79	-4258.45	-4242.42	-3720.39	5658.05	6625.75	5258.98	2940.03	758.76	711.929	-137.827
	209.4	-7010.73	-7427.07	-7399.72	-7771.3	-6779.77	-3920.41	948.64	845.088	1069.74	1205.79	-474.554						209.4	-10308.8	-10398.9	2333.07	4522.46	6322.82	8384.06	6648.51	7199.94	6464.93	3785.59	3071.87	932.264						209.4	-3986.41	-4329.42	-4299.79	-3747.3	5876.64	6864.42	5413.13	3009.61	777.714	714.028	-133.331
	209.2	-7033.48	-7522.02	-7452.15	-7836.89	-6897.98	-3887	1078.05	990.924	1157.49	1298.68	-479.775						209.2	-10394.3	-10492	2721.72	4833.87	6598.2	8675.85	6931.1	7439.54	6669.49	3910.24	3173.47	969.968						209.2	-4051.38	-4401.7	-4364.34	-3781.64	6089.75	7102.16	5554.84	3074.94	796.154	722.238	-130.539
	209	-7064.36	-7618.09	-7486.47	-7910.85	-7018.32	-3865.92	1205.45	1116.38	1241.62	1382.07	-480.121						209	-10497.9	-10593.1	3126.98	5148.22	6864.19	8975.15	7215.58	7691.14	6883.71	4038.01	3273.1	996.816						209	-4120.6	-4468.6	-4435.14	-3824.37	6301.23	7334.85	5695.34	3134.22	813.142	730.692	-135.38
	208.8	-7083.75	-7709.51	-7517.68	-7978.44	-7125.03	-3837.37	1327.96	1245.86	1310.38	1436.3	-476.414						208.8	-10628	-10717.9	3512.9	5442.55	7103.39	9247.19	7461.78	7912.67	7062.73	4139.95	3347.75	1016.41						208.8	-4198.49	-4535.32	-4503.18	-3869.58	6506.63	7558.59	5822.79	3182.51	832.076	732.765	-139.474
	208.6	-7105.22	-7800.92	-7551.92	-8033.49	-7236.61	-3814.19	1436.11	1366.07	1373.31	1480.19	-476.521						208.6	-10745.2	-10835.7	3883.14	5740.33	7331.89	9527.94	7701.5	8146.25	7236.13	4258.75	3410.72	1035.42						208.6	-4287.63	-4613.63	-4573.88	-3920.85	6703.21	7768.01	5943.02	3225.76	846.347	730.877	-143.952
	208.4	-7150.81	-7885.37	-7594.91	-8083.22	-7354.95	-3796.99	1545.51	1492.27	1431.15	1524.83	-485.657						208.4	-10847	-10943.8	4258.6	6039.41	7552.13	9806.69	7948.33	8361.33	7393.54	4365.41	3479.83	1048.57						208.4	-4386.27	-4682.95	-4649.37	-3979.9	6877.83	7967.97	6049.23	3264.76	863.465	732.893	-146.627
	208.2	-7215.49	-7971.8	-7644.57	-8132.37	-7480.74	-3785.66	1671.03	1622.3	1495.79	1589.05	-493.293						208.2	-10962	-11060.2	4624.33	6345.02	7763.47	10069.6	8177.36	8574.8	7540.96	4464.59	3542.79	1046.1						208.2	-4486.86	-4752.46	-4732.19	-4054.74	7036.49	8154.42	6143.42	3300.86	874.642	735.842	-152.185
	208	-7283.63	-8064.95	-7705.31	-8176.27	-7603.36	-3766.23	1782.85	1730.61	1538.17	1626.86	-495.795						208	-11063.9	-11181.8	4994.34	6656.22	7961.93	10338.9	8415.44	8799.89	7698.33	4557.84	3612.48	1024.23						208	-4595.44	-4824.28	-4826.89	-4130.9	7177.48	8327.12	6223.47	3336.25	889.288	743.357	-163.992
	207.8	-7360.02	-8148.2	-7753.33	-8223.09	-7741.45	-3749.4	1875.83	1814.14	1577.84	1662.19	-507.236						207.8	-11158.6	-11326.2	5365.62	6980.03	8148.05	10624.4	8646.5	9011.5	7858.05	4663.94	3682.29	998.336						207.8	-4708.29	-4893.85	-4917.82	-4207.39	7318.9	8491.02	6298.35	3361.13	899.496	742.339	-182.221
	207.6	-7440.53	-8241.04	-7802.22	-8281.63	-7867.42	-3746.55	1964.19	1907.51	1618.04	1705.91	-513.473						207.6	-11252	-11449.1	5740.65	7287.94	8363.49	10934.6	8895.07	9230.84	8034.65	4776.97	3761.97	985.299						207.6	-4821.94	-4976.26	-5015.38	-4290.81	7455.55	8634.28	6354.89	3377.52	890.58	740.659	-198.729
	207.4	-7515.9	-8336.96	-7856.52	-8336.8	-7977.44	-3742.28	2024.46	1981.58	1651.77	1742.71	-519.972						207.4	-11361.3	-11562.2	6138.47	7583.34	8580.39	11193.1	9131.11	9442.27	8184.96	4894.09	3842.03	971.96						207.4	-4940.97	-5061.69	-5120.17	-4372.51	7570.73	8768.07	6400.28	3388.91	873.712	742.587	-223.206
	207.2	-7599.69	-8427.61	-7915.78	-8406.13	-8104.26	-3748.46	2083.27	2049.55	1683.64	1778.85	-529.562						207.2	-11473.2	-11712.9	6512.56	7870.71	8802.93	11433.8	9356.86	9633.25	8316.71	5010.98	3917.13	934.525						207.2	-5062.36	-5150.23	-5230.79	-4459.38	7672.64	8883.55	6439.58	3389.98	851.948	737.244	-255.69
	207	-7699.21	-8519.33	-7970.05	-8475.02	-8224.56	-3761.69	2129.92	2103.77	1703.07	1804.01	-536.508						207	-11571.9	-11842.3	6880.49	8154.76	9014.6	11665.9	9573.5	9827.75	8431.99	5132.8	3998.32	895.581						207	-5184.09	-5237.5	-5337.91	-4547.97	7760.8	8986.63	6468.55	3390.73	828.142	733.317	-280.021
	206.8	-7812.06	-8616.58	-8028.82	-8556.89	-8348.03	-3791.06	2153.24	2150.82	1704.78	1805.5	-548.665						206.8	-11656.6	-11963.3	7234.23	8430.31	9231.09	11884.8	9785.92	10012.4	8524.6	5241.44	4058.91	857.824						206.8	-5310.36	-5317.92	-5444.58	-4639.86	7834.31	9067.9	6479.62	3386.18	795.137	716.783	-308.46
	206.6	-7928.89	-8705.29	-8082.32	-8635.59	-8465.04	-3815.3	2170.71	2186.76	1706.26	1813	-563.201						206.6	-11724.4	-12060.1	7594.66	8691.68	9459.26	12122.2	10001.6	10197.1	8625.97	5358.41	4137.56	828.195						206.6	-5443.16	-5408.65	-5548.29	-4737.21	7891.04	9119.81	6474.67	3367.25	744.072	700.52	-341.562
	206.4	-8065.72	-8803.45	-8138.01	-8722.66	-8579.54	-3836.94	2195.41	2216.51	1712.41	1818.69	-576.104						206.4	-11810.7	-12175.1	7945.38	8928.19	9681.9	12345.1	10192.1	10366.5	8713.96	5444.37	4202.97	798.107						206.4	-5576.84	-5507.26	-5661.79	-4839.62	7930.29	9158.68	6443.08	3332.65	681.107	672.29	-365.937
	206.2	-8203.38	-8913.39	-8205.58	-8807.51	-8666.27	-3858.98	2215.82	2231.57	1719.51	1820.72	-582.531						206.2	-11923	-12299.5	8280.08	9167.64	9902.58	12544.8	10383.8	10520.4	8793.1	5524.94	4250.47	756.433						206.2	-5707.3	-5608.74	-5771.42	-4938.25	7966.5	9182.56	6410.98	3289.52	617.422	637.082	-394.608
	206	-8321.44	-9021.51	-8293.96	-8898.03	-8742.43	-3881.85	2222.58	2233.98	1718.95	1808.7	-590.898						206	-12038.7	-12423.4	8601.51	9411.22	10110.5	12738.1	10570.2	10655	8839.81	5621.31	4291.41	713.311						206	-5840.79	-5724.77	-5888.63	-5044.94	7985.22	9177.51	6353.18	3232.56	540.206	581.266	-421.95
	205.8	-8433.61	-9127.15	-8390.2	-8988.47	-8818.46	-3906.09	2229.51	2251.15	1734.2	1803.02	-605.487						205.8	-12172	-12551.3	8893.75	9634.29	10300	12895.4	10714.3	10752.7	8863.05	5706.55	4305.53	688.022						205.8	-5963.08	-5852.7	-6002.13	-5155.55	7999.95	9147.24	6284.25	3169.4	453.002	517.69	-443.896
	205.6	-8563.56	-9238.58	-8498.74	-9092.17	-8908.55	-3946.39	2230.56	2259.15	1746.03	1796.56	-622.632						205.6	-12325.8	-12679	9169.54	9820.07	10471.3	13033.8	10842.4	10838.7	8872.11	5788.54	4311	670.896						205.6	-6085.52	-5979.2	-6118.99	-5266.16	7998.37	9099.43	6214.93	3093.13	362.642	465.617	-469.996
	205.4	-8691.91	-9358	-8601.93	-9194.79	-8990.37	-3990.22	2223.51	2252.57	1756.58	1792.57	-637.984						205.4	-12493.7	-12835.9	9404.2	9975.52	10584	13126.1	10917.9	10879.1	8856.06	5836.6	4295.31	656.632						205.4	-6207.48	-6096.28	-6239.97	-5377.18	7974.32	9030.64	6134.27	3005.72	272.231	407.991	-490.437
	205.2	-8813.02	-9485.53	-8705.23	-9305.93	-9068.19	-4046.88	2214.07	2224.06	1769.82	1784.07	-647.256						205.2	-12668.9	-12995.9	9622.56	10121.2	10680.3	13211.5	10974.2	10909.7	8840.57	5882.68	4289.33	652.088						205.2	-6338.81	-6223.84	-6360.56	-5496.4	7942.18	8936.17	6038.8	2903.12	174.614	335.508	-515.092
	205	-8931.6	-9606.06	-8806.21	-9430.45	-9155.14	-4110.9	2192.22	2197.1	1779.65	1759.14	-659.434						205	-12850.2	-13145.1	9825.89	10231.1	10758.8	13274	11013.9	10926.9	8816.7	5909.87	4264.31	661.092						205	-6467.19	-6350.25	-6479.71	-5622.91	7897.26	8827.46	5926.47	2793.85	77.4646	262.353	-544.027
	204.8	-9047.37	-9733.18	-8911.73	-9554.3	-9232.04	-4171.57	2153.48	2153.74	1787.13	1714.5	-674.837						204.8	-13062.2	-13305.5	10010.6	10322	10824.6	13331.8	11016.1	10924.4	8779.67	5917.56	4227.25	680.516						204.8	-6597.71	-6484.18	-6603.86	-5756.25	7836.75	8695.36	5797.05	2666.79	-37.3732	172.47	-572.595
	204.6	-9174.96	-9873.57	-9038.55	-9682.25	-9313.14	-4230.86	2118.08	2125.52	1803.05	1683.55	-684.322						204.6	-13288.7	-13460.1	10146.8	10385.6	10875.2	13355.8	10992.3	10901	8714.61	5906.15	4187.27	693.255						204.6	-6725.59	-6628.36	-6731.45	-5893.85	7752.66	8543.57	5642.66	2527.65	-148.016	85.0144	-600.236
	204.4	-9319.86	-10012.9	-9161.72	-9806.32	-9406.27	-4293.68	2078.24	2082.03	1809.19	1642.14	-694.442						204.4	-13519.8	-13637.7	10259	10436.1	10885.4	13349.1	10954.7	10848	8638.28	5877.95	4135.31	695.058						204.4	-6862.59	-6773.94	-6869.96	-6039.33	7645.2	8374.6	5478.1	2376.08	-250.121	-13.1999	-642.673
	204.2	-9473.85	-10162.7	-9272.54	-9936.57	-9488.27	-4348.39	2020.44	2029.33	1796.91	1583.22	-701.328						204.2	-13742.2	-13814	10353.4	10461.1	10853.2	13332.2	10891.1	10770	8552.17	5836.98	4081.48	707.206						204.2	-6992.26	-6915.31	-7008.41	-6198.51	7521.94	8177.92	5312.25	2218.27	-348.53	-117.562	-692.352
	204	-9628.05	-10311.8	-9390.2	-10064.2	-9572.8	-4404.37	1956.45	1979.8	1776.83	1515.92	-709.678						204	-13960.7	-13991	10422.8	10463.6	10789	13297.8	10792.6	10675	8452.74	5804.01	4035.03	724.85						204	-7126.95	-7062.74	-7144.37	-6362.03	7375.89	7961.29	5129.69	2059.35	-450.698	-220.493	-739.511
	203.8	-9775	-10465	-9533.48	-10200.9	-9660.64	-4457.39	1882.55	1922.16	1740.05	1432.5	-720.693						203.8	-14173.5	-14187	10456.3	10436.5	10717.1	13251.3	10645.9	10582	8357.25	5755.79	3998.36	742.708						203.8	-7257.02	-7204.03	-7276.46	-6508.52	7219.63	7730.31	4952.14	1901.45	-542.804	-316.024	-800.394
	203.6	-9930.29	-10626.4	-9685.07	-10346.6	-9755.31	-4519.99	1795.99	1837.22	1679.52	1343.76	-732.071						203.6	-14389.8	-14397.9	10490.1	10352.7	10620.7	13180.6	10478.2	10452.8	8240.58	5702.62	3957.11	742.89						203.6	-7402.36	-7337.78	-7408.27	-6653.06	7035.48	7495.87	4762.74	1736.8	-637.285	-415.515	-867.133
	203.4	-10084.9	-10785.3	-9841.21	-10498.5	-9854.17	-4591.85	1671.15	1727.38	1602.76	1223.03	-743.322						203.4	-14592.7	-14603.2	10481.4	10261.6	10516	13071	10290.9	10302.2	8105.65	5613.48	3905.18	739.811						203.4	-7541.35	-7486.73	-7550.56	-6808.97	6834.92	7248.85	4546.59	1567.32	-728.865	-527.743	-935.974
	203.2	-10227.4	-10935.1	-10008.2	-10664.1	-9956.95	-4682.87	1509.66	1594.07	1511.25	1098.41	-749.683						203.2	-14789.4	-14771.2	10462.5	10186.6	10402.9	12938.5	10096.5	10146.8	7954.99	5532.19	3853.8	722.117						203.2	-7680.12	-7656.81	-7692.09	-6966.17	6609.77	6978.48	4319.99	1396.18	-823.566	-637.176	-1024.69
	203	-10380.2	-11077.1	-10183.8	-10835.6	-10084.7	-4787.29	1355.28	1465.9	1401.1	966.182	-760.529						203	-14984.6	-14950.5	10400.9	10052	10270.3	12794.7	9865.43	9966.09	7785.2	5417.29	3791.01	701.103						203	-7812.42	-7823.95	-7830.74	-7124.63	6375.78	6700.51	4085.32	1220.18	-912.936	-740.728	-1117.33
	202.8	-10560.7	-11237.8	-10371.7	-11018.8	-10226.7	-4906.57	1204.21	1323.42	1286.84	844.246	-769.799						202.8	-15161.5	-15144.9	10320.4	9916.8	10143.7	12664.4	9627.92	9776.94	7625.78	5303.88	3747.82	684.083						202.8	-7944.96	-7997.44	-7962.34	-7272.94	6130.37	6410.42	3850.44	1045.46	-1001.32	-844.798	-1215.53
	202.6	-10748.1	-11404.5	-10563.1	-11202.8	-10373	-5042.5	1052.02	1187.42	1157.78	730.217	-779.105						202.6	-15319.5	-15343.8	10215.9	9762.13	10001.7	12508	9405.76	9576.87	7451.51	5192.26	3711.4	662.71						202.6	-8084.35	-8168.92	-8096.91	-7417.15	5861.13	6118.07	3613.76	876.188	-1082.88	-942.202	-1318.88
	202.4	-10932	-11568.6	-10758.7	-11394.2	-10525.5	-5182.1	909.06	1049.11	1024.51	599.15	-798.08						202.4	-15480.8	-15531.7	10108.8	9579.13	9810.79	12317.8	9176.4	9361.04	7271.87	5060.37	3648.2	644.258						202.4	-8226.29	-8346.38	-8239.46	-7564.42	5581.94	5814.86	3373.44	716.007	-1174.69	-1050.13	-1423.23
	202.2	-11122.4	-11723.9	-10968.3	-11582.3	-10683.6	-5307.18	763.01	905.635	882.899	463.316	-817.728						202.2	-15642.7	-15729.3	9951.07	9365.93	9623.04	12114.7	8936.76	9151.5	7067.33	4917.2	3565.14	621.698						202.2	-8361.31	-8532.72	-8382.7	-7709.16	5303.72	5506.23	3123.34	560.377	-1269.91	-1148.4	-1533.86
	202	-11311.8	-11882.3	-11179.4	-11762.3	-10847.6	-5426.11	621.69	778.282	742.744	338.459	-835.693						202	-15810.5	-15940.6	9768.88	9125.76	9429.21	11871.5	8679.12	8904.63	6839	4761.74	3458.93	577.178						202	-8497.8	-8711.88	-8519.62	-7836.21	5015.51	5201.31	2871.25	411.489	-1366.01	-1240.64	-1644.49
	201.8	-11501.6	-12042.9	-11388.5	-11936.5	-11007.5	-5537.5	481.863	632.4	589.838	207.46	-842.318						201.8	-15977	-16151.1	9566.16	8882.72	9238.63	11636.2	8415.42	8638.5	6600.09	4600.15	3342.27	539.963						201.8	-8637.95	-8891.01	-8662.22	-7956.81	4720.02	4899.38	2621.9	258.97	-1460.47	-1336.96	-1745.83
	201.6	-11693	-12200.7	-11576.6	-12107	-11164.8	-5665.61	355.076	509.455	441.836	83.085	-850.436						201.6	-16146.6	-16356	9353.78	8620.45	9008.01	11362.6	8163.42	8351.76	6354.07	4415.13	3204.16	512.109						201.6	-8787.29	-9078.62	-8805.58	-8087.79	4421.94	4599	2353.27	108.997	-1555.13	-1427.48	-1831.46
	201.4	-11865.4	-12348	-11768.4	-12289.9	-11335.2	-5801.89	249.425	384.267	310.447	-46.7869	-859.34						201.4	-16323.4	-16532.5	9136.29	8363.78	8771.51	11106.5	7915.88	8086.45	6113.28	4233.72	3070.71	506.348						201.4	-8932.26	-9260.62	-8953.07	-8229.9	4119.16	4297.66	2086.61	-40.6146	-1648.44	-1517.25	-1918.42
	201.2	-12032.2	-12477.9	-11971.3	-12462.9	-11518	-5947.54	159.567	280.137	185.126	-166.295	-867.548						201.2	-16512.9	-16701.3	8914.46	8096	8512.43	10840	7642.36	7825.87	5872.33	4069.36	2929.2	510.185						201.2	-9083.84	-9443.1	-9092.79	-8362.99	3805.42	3993.28	1814.13	-184.23	-1752.52	-1598.58	-1997.02
	201	-12192.9	-12603.3	-12178.5	-12645.7	-11712.5	-6126.91	87.4915	186.048	69.1319	-291.757	-877.213						201	-16700.3	-16900.6	8653.45	7795.5	8267.3	10573.5	7370.55	7558.73	5631.61	3886.82	2776.1	496.146						201	-9251.19	-9613.35	-9231.89	-8494.19	3499.61	3707.72	1545.63	-321.128	-1855.77	-1671.95	-2065.27
	200.8	-12363.7	-12700.2	-12352.5	-12805.5	-11884.3	-6294.88	11.3342	92.143	-38.4519	-412.179	-886.586						200.8	-16869.6	-17099.7	8403.24	7525.25	8003.41	10307.7	7113.77	7293.89	5378.71	3686.96	2586.53	480.976						200.8	-9428.24	-9783.85	-9384.04	-8624.12	3176.04	3424.78	1279.55	-459.702	-1963.15	-1751.47	-2130.05
	200.6	-12531.5	-12794.9	-12498.9	-12953.4	-12056.2	-6476.84	-71.0509	0.48757	-147.12	-537.008	-895.376						200.6	-17045.1	-17289.9	8144.84	7241.52	7717.33	10015.1	6869.76	7003.33	5099.12	3476.03	2368.15	469.096						200.6	-9615.33	-9960.36	-9549.38	-8780.91	2850.54	3141.01	1003.21	-618.04	-2072.51	-1834.82	-2184.55
	200.4	-12699	-12902.7	-12652.8	-13089.6	-12235.6	-6664.66	-125.891	-79.2014	-235.017	-655.631	-907.62						200.4	-17236.6	-17475.6	7869.85	6968.41	7422.35	9729.46	6644.98	6722.59	4819.89	3260.64	2156.23	442.389						200.4	-9795.68	-10144.2	-9715.1	-8951.16	2536.53	2860.43	738.954	-768.292	-2184.29	-1920.85	-2228.72
	200.2	-12857.6	-13015.8	-12793.4	-13207.7	-12406.9	-6857.68	-158.085	-142.831	-299.946	-754.711	-924.191						200.2	-17418.6	-17679.9	7601.83	6715.12	7144.7	9470.12	6423.42	6426.95	4551.81	3059.52	1969.33	414.189						200.2	-9976.6	-10325	-9876.74	-9131.69	2223.5	2585.3	487.999	-925.429	-2289.09	-1993.46	-2271.26
	200	-13031.9	-13132.8	-12915.5	-13319.1	-12572.5	-7044.71	-191.599	-185.241	-351.295	-849.18	-939.779						200	-17582.7	-17883	7361.79	6469.57	6869.96	9204.17	6194.9	6121.97	4301.02	2865.09	1797.11	390.917						200	-10160.5	-10503.2	-10061.9	-9311.77	1916	2317.39	245.11	-1076.8	-2384.57	-2070.94	-2303.74
	199.8	-13201.5	-13257.1	-13036.8	-13426	-12743.2	-7226.98	-226.12	-230.924	-400.361	-946.863	-952.787						199.8	-17728.3	-18072.3	7106.07	6248.66	6607.28	8962.03	5997.76	5835.86	4073.11	2687.33	1633.79	375.36						199.8	-10359	-10690.3	-10253.3	-9505.2	1611.83	2053.77	7.33288	-1227.56	-2477.33	-2152.68	-2332.57
	199.6	-13345.4	-13347.7	-13130.7	-13534.3	-12905.1	-7384.28	-270.926	-270.515	-454.523	-1057.7	-963.67						199.6	-17887.2	-18214.9	6851.06	6021.2	6347.83	8699.61	5792.99	5568.62	3832.97	2497.72	1448.2	354.395						199.6	-10560.4	-10859.1	-10449.7	-9716	1299.56	1792.84	-230.492	-1384.25	-2571.34	-2239.7	-2356.1
	199.4	-13486.9	-13444	-13225.4	-13651.8	-13060.6	-7530.61	-343.326	-333.038	-518.311	-1178.14	-975.829						199.4	-18024.9	-18384.9	6599.72	5817.19	6123.8	8478.02	5605.46	5295.7	3598.88	2312.07	1269.27	326.529						199.4	-10760.1	-11024.4	-10652.1	-9931.36	998.333	1535.6	-444.274	-1544.51	-2666.38	-2324.43	-2370.49
	199.2	-13616.1	-13540	-13312.7	-13763.4	-13213.7	-7682.05	-436.182	-374.146	-598.497	-1280.97	-984.457						199.2	-18186.1	-18571	6350.98	5641.94	5932.39	8257.55	5405.13	5036.96	3387.88	2130.88	1109.98	300.873						199.2	-10962	-11203.7	-10858.3	-10145.7	702.388	1273.87	-651.663	-1701.55	-2758.02	-2403.56	-2390.4
	199	-13756.4	-13633.1	-13392.1	-13888.4	-13355.1	-7850.38	-521.785	-422.118	-681.082	-1373.58	-993.825						199	-18321.9	-18730.8	6133.2	5497.85	5754.99	8087.12	5250.68	4791.44	3200.82	1931.82	968.969	253.398						199	-11165.1	-11376	-11058.4	-10353.9	408.88	1019.06	-842.862	-1848.88	-2830.69	-2496.13	-2419.76
	198.8	-13889.6	-13714.1	-13452.9	-14007.1	-13498.3	-8033.09	-605.446	-460.413	-755.365	-1468.84	-1008.35						198.8	-18464.5	-18862.5	5955.7	5352.67	5600.88	7952.04	5114.8	4567.91	3027.77	1747.85	847.124	222.665						198.8	-11355.5	-11554	-11262.7	-10574.4	129.746	769.71	-1030.49	-2008.12	-2902.96	-2597.01	-2450.07
	198.6	-13986.5	-13775	-13519.2	-14125.1	-13652.7	-8204.64	-695.331	-497.362	-833.553	-1560.26	-1030.8						198.6	-18606.7	-19002.1	5769.53	5211.62	5490.3	7807.71	4982.77	4329.44	2878.18	1592.87	730.019	162.215						198.6	-11514.6	-11722.8	-11461.7	-10788.1	-133.919	519.164	-1197.99	-2149.33	-2968.59	-2690.47	-2493.25
	198.4	-14101.9	-13842.4	-13584	-14213.3	-13771.3	-8364.49	-778.394	-524	-913.805	-1648.06	-1051.86						198.4	-18743.1	-19147.3	5582.31	5091.08	5391.05	7686.68	4843.19	4118.07	2752.18	1442.73	613.834	79.9698						198.4	-11669.6	-11871.3	-11646.1	-10977.1	-396.738	274.372	-1335.45	-2262.42	-3033.1	-2767.55	-2535.89
	198.2	-14200.6	-13910.8	-13624.8	-14295.4	-13853.4	-8521.63	-881.776	-560.193	-990.885	-1724.77	-1075.73						198.2	-18849.7	-19297	5405.55	4963.74	5301.44	7566.77	4706.47	3903.72	2637.07	1294.32	486.977	-16.5293						198.2	-11819.3	-12021.3	-11828.5	-11152.7	-655.699	31.6226	-1477.99	-2379.56	-3088.18	-2848.35	-2587.44
	198	-14300.9	-13971.3	-13656	-14368	-13907.6	-8627.6	-995.141	-620.872	-1076.01	-1799.92	-1099.19						198	-18949.3	-19414.8	5252.24	4847.03	5242.74	7454.76	4586.17	3708.41	2546.05	1162.96	367.346	-108.949						198	-11959.7	-12167.2	-12005.6	-11294.9	-912.515	-207.553	-1613.49	-2482.59	-3141.85	-2936.03	-2632.42
	197.8	-14379.7	-14047.3	-13696.2	-14434.5	-13973.4	-8730.31	-1103.01	-692.464	-1158.31	-1869.46	-1118.69						197.8	-19091.3	-19547.4	5127.29	4730.31	5193.49	7361.84	4482.76	3525.34	2469.32	1036.15	242.335	-200.42						197.8	-12080	-12307.8	-12138.1	-11433.3	-1175.99	-446.045	-1744.42	-2581.71	-3193.94	-3014.21	-2674.76
	197.6	-14427.2	-14110.8	-13736.3	-14505.1	-14005.2	-8792.04	-1186.7	-750.781	-1238.92	-1933.48	-1139.93						197.6	-19257.3	-19661.1	5040.05	4644.67	5155.65	7316.49	4391.9	3393.03	2437.86	924.667	129.226	-273.029						197.6	-12189.6	-12442.7	-12262.6	-11544.8	-1436.05	-682.492	-1864.69	-2668.75	-3236.91	-3074.38	-2717.68
	197.4	-14446.1	-14136.4	-13769.7	-14575.3	-14027.6	-8851.84	-1247.58	-783.618	-1297.91	-1950.73	-1165.73						197.4	-19399.6	-19802.5	4964.51	4563.64	5112.83	7270.91	4308.89	3256.55	2422.92	815.91	23.2376	-359.957						197.4	-12296.3	-12580.6	-12375.8	-11634.7	-1672.68	-915.022	-1983.97	-2739.99	-3283.3	-3125.7	-2765.85
	197.2	-14451.7	-14144.1	-13804.5	-14629.2	-14045	-8884.61	-1281.21	-798.952	-1349.07	-1947.39	-1185.4						197.2	-19562.3	-19899.9	4904.83	4464.97	5066.6	7228.31	4211.72	3151.79	2415.63	716.394	-112.336	-441.98						197.2	-12392.7	-12690.8	-12459.7	-11696.7	-1911.64	-1121.82	-2089.67	-2790.01	-3320.37	-3172.01	-2806.08
	197	-14422.3	-14135.5	-13820	-14682.4	-14042.7	-8890.64	-1306.19	-811.801	-1406.59	-1952.41	-1206.09						197	-19711.1	-19976.4	4861.89	4375.94	5022.91	7188.27	4161.65	3070.52	2397.14	637.41	-250.545	-543.85						197	-12452.5	-12758.7	-12483	-11727.9	-2123.58	-1301.15	-2177.8	-2825.57	-3351.44	-3193.04	-2848.85
	196.8	-14390.4	-14099.6	-13813.5	-14700	-13998.7	-8894.59	-1315.16	-803.083	-1443.68	-1923.67	-1232.24						196.8	-19827	-20091.4	4842.12	4274.34	5003.74	7117.67	4130.95	2989	2391.11	563.192	-389.366	-636.577						196.8	-12484.9	-12793.2	-12493.8	-11756.9	-2306.56	-1460.31	-2250.64	-2849.35	-3387.27	-3187.56	-2891.14
	196.6	-14334.1	-14069.9	-13792	-14679.9	-13948.5	-8900.82	-1317.25	-790.585	-1468.49	-1867.09	-1250.82						196.6	-19904.4	-20175.1	4842.33	4219.25	5004.27	7049.48	4111.47	2934.26	2398.8	505.663	-515.169	-741.938						196.6	-12519.6	-12796.8	-12479.4	-11749.3	-2478.2	-1610.1	-2316.96	-2853.07	-3412.35	-3174.95	-2933.12
	196.4	-14272.1	-14009	-13751.2	-14620.6	-13892.3	-8903.51	-1289.27	-770.929	-1454.3	-1803.47	-1272.96						196.4	-19959.4	-20211.5	4890.78	4181.03	5003.72	7038.26	4129.82	2922.83	2417.43	465.068	-612.241	-840.002						196.4	-12560.4	-12770.8	-12427.5	-11741.3	-2627.88	-1730.42	-2393.22	-2850.67	-3438.7	-3152.77	-2968.3
	196.2	-14177.2	-13933.2	-13691.9	-14530.2	-13805.4	-8883.88	-1254.38	-745.18	-1437.28	-1732.75	-1297.86						196.2	-19969.8	-20195.7	4950.34	4181.17	5031.66	7001.82	4150.08	2914.91	2434.34	449.275	-691.273	-930.143						196.2	-12570.9	-12735.9	-12367.9	-11707.6	-2759.12	-1831.06	-2471.81	-2849.18	-3454.27	-3122.54	-2987.25
	196	-14068	-13835	-13636.4	-14408.3	-13687.4	-8846.28	-1200.97	-722.248	-1434.04	-1661.68	-1321.76						196	-19966.6	-20129.6	5019.91	4187.53	5056.28	6960.69	4144.54	2923.95	2447.43	424.918	-796.498	-999.151						196	-12563.7	-12655.4	-12281.1	-11658.8	-2872.08	-1915.49	-2537.36	-2830.4	-3474.86	-3066.12	-2991.18
	195.8	-13942.7	-13691.1	-13580.8	-14258.3	-13539.7	-8784.71	-1135.43	-679.248	-1420.12	-1573.95	-1342.51						195.8	-19915.7	-20024	5130.08	4202.93	5086.72	6952.8	4148.94	2968.86	2452.04	417.145	-893.622	-1062.45						195.8	-12547.7	-12559.1	-12163.4	-11604.2	-2947.42	-1980.46	-2599.89	-2805.55	-3487.98	-2997.1	-2989.12
	195.6	-13799.5	-13530.3	-13499.4	-14080	-13347.3	-8695.86	-1069.52	-622.697	-1417.21	-1496.79	-1361.57						195.6	-19780.2	-19813.9	5241.5	4269.12	5139.67	6957.87	4166.9	3026.99	2449.93	415.471	-977.543	-1107.24						195.6	-12527.6	-12437.3	-12038.4	-11531.2	-3008.42	-2009.05	-2637.01	-2782.4	-3494.18	-2929.98	-2965.56
	195.4	-13601.4	-13344.5	-13383.2	-13873.7	-13160.4	-8577.19	-994.046	-552.386	-1409.62	-1414.29	-1380.99						195.4	-19566.8	-19593.2	5363.11	4344.25	5202.22	6937.52	4186.25	3064.77	2414.14	404.653	-1067.36	-1161.15						195.4	-12465.7	-12279.1	-11884.4	-11439.9	-3038.71	-2025.35	-2652.06	-2760.81	-3500.9	-2865.05	-2929.28
	195.2	-13375.7	-13159.7	-13248.4	-13627.3	-12988.1	-8442.57	-911.268	-477.438	-1402.33	-1349.02	-1405.28						195.2	-19305.3	-19327.3	5536.74	4448.3	5308.72	6961.39	4236.24	3146.97	2394.43	433.066	-1145.71	-1195.03						195.2	-12350.8	-12080.9	-11705.9	-11318.8	-3030.57	-2002.92	-2640.02	-2707.06	-3482.31	-2780.32	-2885.22
	195	-13108.1	-12952.6	-13074.9	-13359.3	-12788.1	-8322.49	-809.262	-361.416	-1358.42	-1275.89	-1426.46						195	-18997.4	-18963.1	5720.72	4598.25	5445.85	6964.7	4295.97	3223.47	2373.55	465.425	-1190.28	-1233.83						195	-12209.3	-11879.7	-11511.4	-11180	-2998.44	-1977.89	-2621.15	-2653.65	-3463.37	-2685.34	-2834.54
	194.8	-12834.3	-12694.3	-12874.7	-13072	-12579.1	-8161.91	-717.7	-262.446	-1294.93	-1200.94	-1450.2						194.8	-18560.5	-18542.7	5935.08	4753.06	5582.93	6990.15	4334.65	3279.24	2348.03	477.235	-1239.76	-1296.69						194.8	-12065.2	-11665.1	-11326.5	-11038.9	-2955.97	-1950.51	-2598.35	-2598.7	-3438.32	-2606.92	-2764.57
	194.6	-12566.5	-12430.8	-12657.8	-12754.7	-12378.8	-8023.91	-623.805	-173.293	-1215.82	-1149.65	-1480.41						194.6	-18092.6	-18028.5	6150.77	4932.7	5731.54	7045.72	4368.96	3348.69	2309.06	520.227	-1295.5	-1346.22						194.6	-11902.9	-11453.1	-11105.6	-10859	-2907.68	-1897.48	-2561.71	-2552.18	-3403.17	-2528.38	-2689.64
	194.4	-12286.1	-12160.7	-12406	-12424.5	-12143.6	-7874.96	-496.28	-71.919	-1120.8	-1096.33	-1507.45						194.4	-17605.6	-17540.9	6384.27	5133.44	5872.36	7101.06	4408.03	3419.58	2279	557.139	-1373.81	-1359.87						194.4	-11697	-11223.6	-10883.7	-10691.7	-2851.94	-1835.45	-2514.22	-2497.13	-3362.24	-2448.22	-2599.56
	194.2	-11996.2	-11856.6	-12115.5	-12102.8	-11895.4	-7722.15	-370.5	34.8738	-1035.04	-1036.67	-1547.83						194.2	-17061.3	-16978.8	6626.33	5336.63	6012.59	7155.32	4427.77	3490.56	2259.08	600.672	-1459.88	-1360.08						194.2	-11486.2	-11014.5	-10686.5	-10494.3	-2795.56	-1761.07	-2452.81	-2437.61	-3296.67	-2368.38	-2495.81
	194	-11687.2	-11536.6	-11811.1	-11748	-11612.4	-7555.16	-228.051	140.986	-940.592	-989.59	-1593.32						194	-16502.5	-16376.8	6900.8	5520.3	6134.92	7251.18	4453.66	3578.11	2223.88	653.611	-1550.42	-1374.62						194	-11267.6	-10792.3	-10475	-10298.6	-2732.8	-1678.85	-2386.56	-2369.63	-3224.64	-2298.92	-2387.73
	193.8	-11333.4	-11197.7	-11489.4	-11410	-11310.4	-7351.43	-70.2866	274.366	-827.631	-939.291	-1629.66						193.8	-15909.9	-15763.3	7189.37	5711.44	6304.01	7346.9	4495.89	3651.23	2196.24	721.005	-1630.95	-1383.91						193.8	-11027.4	-10582.7	-10257.8	-10070	-2665.92	-1572.05	-2308.08	-2295.5	-3141.12	-2228.42	-2277.84
	193.6	-10968.8	-10840	-11144.2	-11067.9	-10984.4	-7123.63	91.3127	419.862	-724.566	-889.319	-1657.89						193.6	-15273.4	-15153.1	7462.64	5941.69	6472.12	7452.6	4553.45	3742.32	2199.84	798.149	-1717.93	-1400.45						193.6	-10756.1	-10346.6	-10027.6	-9809.74	-2600.68	-1453.32	-2211.02	-2222.33	-3049.68	-2163.1	-2177.07
	193.4	-10565	-10458	-10768.5	-10695.9	-10641.1	-6876.71	284.436	586.059	-590.189	-826.644	-1686.36						193.4	-14614.1	-14558.5	7746.59	6170.56	6624.81	7587.1	4639.33	3856.25	2225.56	875.041	-1780.74	-1423.93						193.4	-10454.2	-10101.3	-9768.25	-9548.83	-2516.37	-1347.97	-2118.41	-2124.59	-2952.96	-2092.93	-2073.19
	193.2	-10157.2	-10065.1	-10347.1	-10318.1	-10303	-6607.97	456.94	734.116	-456.212	-750.935	-1718.84						193.2	-13964.9	-13964.5	8025.76	6397.23	6803.44	7732.42	4738.29	3937.86	2242.38	968.679	-1826.31	-1454.03						193.2	-10156.3	-9846.31	-9508.04	-9275.38	-2436.51	-1217.33	-2016.06	-2015.73	-2831.32	-2024.15	-1964.41
	193	-9734.79	-9661.24	-9893.31	-9947.82	-9966.63	-6310.88	625.466	881.275	-314.589	-659.417	-1749.47						193	-13312.7	-13374.6	8285.48	6622.37	6965.47	7877.29	4846.9	3994.84	2269.94	1010.6	-1849.96	-1489.51						193	-9867.39	-9599.28	-9262.23	-8993.67	-2365.23	-1088.95	-1915.44	-1919.45	-2717.95	-1960.82	-1860.64
	192.8	-9312.98	-9269.09	-9413.62	-9575.05	-9637.64	-6006.14	777.804	989.321	-188.783	-570.876	-1781.23						192.8	-12641.5	-12842.5	8534.47	6819.32	7122.06	8033.63	4944.48	4052.55	2299.73	1076.09	-1909.75	-1540.17						192.8	-9564.15	-9328.48	-8995.75	-8722.31	-2271.22	-939.928	-1809.58	-1808.91	-2577.36	-1884.28	-1761.56
	192.6	-8890.28	-8851.36	-8933.15	-9210.45	-9293.56	-5697.13	940.59	1108.41	-54.9099	-488.032	-1813.38						192.6	-12036.6	-12297.8	8756.43	7011.21	7275.64	8188.66	5049.95	4108.21	2343.48	1125.72	-1952.56	-1559.18						192.6	-9291.32	-9077.67	-8742.48	-8444.88	-2190.54	-786.814	-1696.58	-1707.57	-2439.92	-1822.02	-1668.36
	192.4	-8497.19	-8440.75	-8474.32	-8859.59	-8925.69	-5383.88	1109.12	1232.92	73.87	-396.996	-1832.6						192.4	-11396	-11779	8963.08	7200.15	7413.58	8352.97	5144.25	4149.83	2400.4	1168.17	-1989.81	-1599.78						192.4	-9011.07	-8807.36	-8503.11	-8185.5	-2091.48	-643.317	-1584.3	-1586.17	-2299.17	-1763.44	-1566.88
	192.2	-8098.26	-7999.44	-8025.34	-8521.53	-8527.04	-5053.74	1253.58	1341.14	159.877	-316.44	-1849.33						192.2	-10786.2	-11200.8	9150.07	7371.86	7556.82	8503.25	5239.79	4192.71	2448.16	1213.14	-2025.24	-1645.58						192.2	-8722.57	-8525.63	-8252.02	-7879.42	-1983.46	-482.426	-1460.93	-1453.07	-2150.08	-1689.48	-1477.63
	192	-7699.8	-7564.62	-7586.76	-8174.78	-8112.27	-4696.47	1377.15	1442.35	230.534	-247.676	-1856.56						192	-10251.7	-10713.8	9338.17	7559.8	7693.09	8647.32	5336.32	4237.52	2512.35	1255.31	-2047.43	-1689.51						192	-8406.51	-8202.65	-7966.51	-7571.43	-1855.25	-337.832	-1334.92	-1309.04	-2010.66	-1609.03	-1393.88
	191.8	-7292.28	-7136.54	-7113.77	-7813.07	-7658.47	-4332.41	1505.96	1554.25	300.698	-166.725	-1855.21						191.8	-9728.92	-10248.4	9481.3	7745.98	7864.27	8773.97	5447.02	4266.2	2571.4	1255.61	-2072.99	-1709.64						191.8	-8118.82	-7873.28	-7675.81	-7243.84	-1726.48	-190.045	-1199.94	-1159.6	-1877.07	-1523.91	-1312.83
	191.6	-6895.03	-6698.88	-6626.4	-7450.68	-7192.25	-3935.03	1618.71	1661.46	361.206	-94.4874	-1852.78						191.6	-9173.17	-9733.48	9613.64	7946.32	8033.89	8942.54	5562.75	4312.48	2645.92	1274.65	-2048.92	-1743.89						191.6	-7829.41	-7529.54	-7364.52	-6919.59	-1577.78	-58.2686	-1050.22	-1006.29	-1731.51	-1443.27	-1246.91
	191.4	-6476.16	-6248.18	-6145.23	-7041.8	-6726.58	-3520.12	1727.46	1781.21	448.572	-30.2338	-1840.81						191.4	-8680.6	-9258.64	9738.13	8138.05	8208.63	9087.72	5656.14	4330.31	2699.87	1251.34	-2039.73	-1769.32						191.4	-7531.76	-7179.52	-7038.99	-6608.17	-1423.19	78.2721	-888.89	-856.226	-1595.5	-1356.12	-1168.6
	191.2	-6053.11	-5802.11	-5687.73	-6593.58	-6247.39	-3100.04	1812.08	1871.3	512.704	50.9355	-1832.66						191.2	-8184.69	-8770.61	9836.35	8303.4	8365.44	9237.63	5708.83	4320.55	2742.12	1210.68	-2052.77	-1784.29						191.2	-7228.46	-6832.03	-6711.57	-6287.46	-1262.62	234.612	-726.033	-708.88	-1459.46	-1268.76	-1088.24
	191	-5630.54	-5350.03	-5251.49	-6151.38	-5781.47	-2690.8	1885.55	1970.25	589.873	117.141	-1825.17						191	-7677.45	-8214.13	9950.92	8454.65	8496.34	9352.36	5770.47	4325.81	2763.22	1136.9	-2054.04	-1784.63						191	-6923.84	-6470.58	-6378.41	-5970.81	-1080.82	398.825	-558.857	-545.436	-1330.83	-1161.03	-992.83
	190.8	-5235.76	-4893.5	-4815.64	-5710.63	-5335.97	-2310.43	1943.66	2042.17	680.019	169.48	-1815.02						190.8	-7149	-7657.99	10114.9	8601.87	8629.01	9473.19	5809.14	4346.75	2764.73	1069.96	-2056.95	-1783.47						190.8	-6609.31	-6098.37	-6034.87	-5646.53	-889.453	572.433	-363.93	-377.711	-1202.91	-1041.38	-892.141
	190.6	-4841.74	-4446.45	-4395.48	-5273.74	-4865.97	-1918.97	1996.19	2119.32	781.865	207.556	-1805.15						190.6	-6601.95	-7073.14	10327.3	8773.33	8752.55	9614.44	5862.46	4375.44	2807.5	1016.33	-2009.45	-1787.6						190.6	-6312.42	-5748.37	-5686.25	-5317.27	-720.066	719.572	-168.032	-216.907	-1085.36	-933.042	-800.381
	190.4	-4440.48	-4029.56	-3984.47	-4832.24	-4392.6	-1526.45	2049.59	2196.58	860.703	260.669	-1798.37						190.4	-6033.27	-6493.17	10552.2	8941.54	8881.46	9759.6	5926.28	4428.74	2856.77	990.984	-1964.35	-1781.43						190.4	-5972.29	-5386.18	-5309.9	-4975.9	-532.073	878.655	31.9987	-37.1035	-961.66	-803.175	-708.715
	190.2	-4059.86	-3610.64	-3624	-4395.57	-3901.3	-1130.7	2122.9	2280.5	944.628	326.819	-1780.78						190.2	-5486.9	-5901.1	10789.4	9118.35	8989.35	9886.26	5993.52	4510.25	2887.85	964.465	-1902.94	-1757.94						190.2	-5640.25	-5035.87	-4917.01	-4620.13	-350.953	1024.73	238.814	141.203	-845.245	-658.88	-631.935
	190	-3650.87	-3171.31	-3258.18	-3948.08	-3401.56	-749.871	2202.14	2382	1040.55	397.879	-1757.09						190	-4906.87	-5331.32	11040	9289.74	9110.83	10017.3	6043.64	4592.96	2922.67	942.1	-1830.34	-1743.54						190	-5321.17	-4682.65	-4534.19	-4288.73	-164.308	1159.37	443.42	318.289	-737.971	-512.847	-554.811
	189.8	-3243.36	-2731.76	-2886.23	-3507.41	-2907.08	-374.772	2305.93	2482.19	1139.29	497.766	-1729.7						189.8	-4308.28	-4728.68	11236.8	9426.17	9225.53	10104.7	6087.44	4664.52	2919.29	905.203	-1784.73	-1732.01						189.8	-5000.7	-4341.37	-4136.54	-3960.76	16.3778	1304.16	656.767	462.225	-628.078	-365.74	-484.089
	189.6	-2840.46	-2303.82	-2532.02	-3055.45	-2437.13	-1.87195	2430.81	2606.62	1260.48	614.012	-1701.26						189.6	-3673.04	-4118.74	11454.1	9565.09	9330.66	10185.9	6133.99	4748.02	2942.65	875.734	-1729.47	-1730.2						189.6	-4665.46	-4027.5	-3736.7	-3632.13	196.584	1449.76	868.526	602.254	-507.802	-221.552	-412.88
	189.4	-2422.44	-1855.56	-2183.59	-2612.14	-1976.24	340.12	2556.67	2730.16	1386.81	753.426	-1680.33						189.4	-3068.67	-3532.32	11685.7	9710.21	9409.05	10236.4	6180.52	4834.73	2967.65	872.068	-1695.74	-1723.34						189.4	-4335.09	-3748.7	-3357.07	-3334.4	362.229	1590.67	1072.13	736.001	-389.468	-73.7664	-332.288
	189.2	-2025.23	-1438.1	-1843.73	-2156.1	-1526.69	673.213	2659.75	2801.1	1482.14	897.591	-1646.01						189.2	-2443.46	-2920.86	11908.4	9815.04	9450.1	10277.5	6240.9	4919.51	2984.6	856.996	-1665.99	-1706.53						189.2	-4026.55	-3468.94	-3006.98	-3041.84	519.034	1733.71	1246.29	878.184	-262.965	79.1736	-251.551
	189	-1648.11	-1034.83	-1509.77	-1746.12	-1102.3	978.645	2757.63	2872.59	1585.85	1022.28	-1599.37						189	-1846.07	-2293.26	12113.9	9885.76	9484.79	10285.3	6304.96	4976.27	2975.29	867.754	-1648.58	-1738.64						189	-3728.24	-3195.43	-2663.23	-2761.81	679.062	1859	1419.29	1021.14	-132.142	227.559	-170.584
	188.8	-1294.7	-639.954	-1191.07	-1372.23	-703.437	1258.22	2858.58	2939.87	1674.62	1139.59	-1551.6						188.8	-1287.62	-1715.03	12297.5	9971.21	9502.93	10305.2	6345.8	5049.73	2990.55	903.846	-1678.11	-1778.06						188.8	-3445.68	-2947.6	-2320.73	-2482.57	823.872	1942.81	1575.63	1151.64	-6.5348	370.136	-94.1886
	188.6	-933.731	-266.188	-872.249	-1001.45	-304.372	1538.58	2954.75	3003.84	1743.56	1245.94	-1503.28						188.6	-760.178	-1147.1	12396	10019.5	9507.84	10299.7	6382.44	5102.9	3031.53	960.791	-1749.76	-1835.25						188.6	-3189.97	-2723.69	-1981.65	-2224.54	937.751	2011.97	1688.37	1263.35	114.831	501.983	-13.3248
	188.4	-616.063	89.5849	-569.692	-650.805	85.1833	1815.94	3068.55	3066.2	1796.64	1364.32	-1454.63						188.4	-301.787	-507.32	12453.6	10077.3	9509.95	10249.4	6435.36	5175.54	3047.13	1013.1	-1864.41	-1858.64						188.4	-2927.49	-2505.01	-1677.14	-1975.8	1028.1	2067.22	1780.5	1356.64	234.021	626.647	55.7565
	188.2	-319.874	423.73	-271.628	-344.199	447.179	2075.72	3202.45	3130.96	1856.92	1468.38	-1406.5						188.2	115.983	142.507	12476.4	10116.8	9476.36	10138.1	6468.12	5212.46	3018.37	1041.82	-2036.8	-1861.96						188.2	-2665.97	-2277.84	-1381.59	-1726.74	1106.14	2129.57	1851.06	1447.82	344.979	751.572	113.651
	188	-51.1908	727.698	60.387	-61.4285	781.419	2314.45	3301.4	3190.51	1903.07	1544.44	-1358.95						188	461.268	770.771	12451.9	10096.8	9444.56	9979.73	6468.77	5199.17	3002.56	1054.75	-2284.73	-1878.61						188	-2413.91	-2018.11	-1118.6	-1496.97	1147.1	2169.97	1891.45	1518.52	456.014	852.447	170.327
	187.8	216.211	994.433	390.232	228.896	1115.22	2555.07	3384.61	3244.09	1974.13	1609.85	-1326.3						187.8	766.597	1429.66	12400.2	10068.1	9368.54	9805.64	6490	5165.58	2966.81	1047.54	-2557.91	-1895.38						187.8	-2170.74	-1779.81	-847.443	-1271.51	1172.33	2219.01	1899.11	1578.33	560.755	928.911	234.622
	187.6	482.312	1242.6	689.688	515.54	1434.98	2788.04	3436.03	3319.81	2058.76	1629.5	-1303.77						187.6	1086.6	2082.74	12365.9	10054.1	9293.07	9682.38	6535.79	5128.55	2961.51	1036.68	-2782.81	-1899.77						187.6	-1960.69	-1564.28	-620.435	-1044.28	1181.54	2260.98	1887.81	1664.26	648.436	994.447	307.869
	187.4	682.721	1463.69	967.538	732.574	1715.31	2974.04	3416.21	3349.38	2110.84	1630.98	-1281.72						187.4	1345.6	2712.54	12344.2	10050.8	9204.61	9570.69	6577.38	5090.83	2915.87	1058.51	-3011.78	-1895.64						187.4	-1740.86	-1339.84	-393.181	-824.227	1182.68	2285.7	1847.92	1764.72	724.194	1068.89	378.368
	187.2	895.443	1667.55	1281.66	937.341	1984.18	3161.06	3393.25	3334.72	2147.25	1593.2	-1264.98						187.2	1647.24	3335.52	12307.1	10019.8	9132.26	9462.18	6645.95	5062.3	2839.14	1032.35	-3281.81	-1885.25						187.2	-1513.57	-1073.73	-175.581	-603.186	1168.29	2304.58	1756.49	1834.46	786.891	1116.1	443.528
	187	1078.56	1833.7	1561.31	1161.95	2218.47	3331.62	3372.53	3331.6	2165.45	1517.73	-1257.79						187	1919.98	4015.58	12227.8	10004.4	9083.31	9334.46	6679.48	5018.63	2734.37	1035.52	-3558.38	-1891.27						187	-1301.2	-821.92	17.3225	-409.645	1116.57	2285.07	1670.3	1885.13	839.13	1168.15	502.182
	186.8	1281.47	1997.43	1864.44	1372.66	2461.51	3500.95	3357.52	3341.75	2199.42	1460.34	-1258.62						186.8	2203.13	4685.18	12205.8	10010.4	9031.46	9199.09	6688.12	5022.12	2681.42	1019.74	-3837.89	-1841.62						186.8	-1079.07	-581.962	157.818	-197.545	1029.72	2264.59	1572.63	1899.57	870.608	1215.1	553.358
	186.6	1486.94	2153.59	2139.22	1615.93	2700.53	3684.57	3367.8	3337.3	2219.01	1432.2	-1265.05						186.6	2483.9	5371.01	12201.2	10003	9007.49	9086.46	6655.67	5046.16	2660.25	1012.6	-4084.4	-1790.9						186.6	-828.209	-342.12	278.119	-0.83429	930.481	2252.23	1476.06	1895.45	877.786	1241.91	588.667
	186.4	1694.44	2325.21	2440.73	1829.05	2945.49	3859.11	3401.58	3348.5	2251.39	1457.8	-1274.63						186.4	2726.95	5992.15	12133.9	9948.23	8967.32	8960.38	6599.62	5044.35	2634	978.013	-4355.21	-1716.81						186.4	-565.961	-121.856	400.519	184.818	853.672	2231.12	1378.23	1902.2	888.56	1260.31	634.485
	186.2	1885.14	2498.83	2733.53	2010.66	3169.76	4021.12	3399.24	3368.84	2269.75	1491.15	-1279.81						186.2	3041.43	6503.29	12065.5	9831.86	8910.95	8930.3	6549.32	5046.08	2645.77	888.785	-4606.78	-1635.04						186.2	-289.441	105.802	471.726	386.145	804.807	2200.09	1284.01	1909.74	896.423	1270.01	681.453
	186	2062.53	2663.72	3005.12	2211.05	3368.24	4180.03	3374.3	3407.63	2322.51	1523.74	-1283.04						186	3300.28	6977.36	12060.8	9658.05	8905.63	8996.95	6502.85	5052.79	2695.27	849.084	-4823.36	-1599.22						186	-4.1698	319.166	511.949	596.918	759.954	2149.37	1192.55	1880.9	907.956	1275.66	715.814
	185.8	2246.42	2799.95	3237.23	2405.15	3550.32	4315.18	3356.59	3445.13	2368.44	1564.15	-1290.02						185.8	3551.85	7413.6	12076.1	9519.44	8925.13	9099.63	6476.35	5090.52	2733.62	824.782	-4980.1	-1563.6						185.8	263.572	482.675	541.111	794.75	735.431	2118.12	1111.41	1856.52	914.511	1283.78	748.516
	185.6	2414.04	2933.33	3425.42	2573.02	3702.39	4419.95	3343.17	3473.22	2391.46	1602.62	-1296.99						185.6	3795.09	7775.74	12091.4	9378.06	8960.28	9215.78	6436.9	5129.44	2785.56	812.889	-5111.33	-1531.76						185.6	512.405	623.667	547.044	972.595	706.63	2067.66	1049.39	1824.41	918.076	1297.23	780.68
	185.4	2578.38	3048.92	3605.48	2703.21	3835.75	4507.49	3347.07	3486.69	2399.99	1662	-1299						185.4	3999.34	8104.85	12104	9233.86	8999.62	9306.11	6375.98	5173.42	2818.91	807.931	-5267.25	-1505.63						185.4	758.4	755.942	553.481	1123.95	679.624	2013.9	990.848	1778.25	925.867	1311.63	810.95
	185.2	2732.18	3150.29	3781.01	2827.32	3962.06	4590.93	3380.85	3504.57	2418	1721.4	-1304.15						185.2	4186.68	8401.44	12104.2	9067.01	9032.96	9399.72	6305.84	5213.58	2891.05	790.721	-5414.41	-1484.62						185.2	981.88	880.731	533.096	1243.45	653.435	1968.26	943.363	1707.48	928.96	1310.58	829.68
	185	2878.81	3246.97	3914.24	2958.26	4089.29	4678.6	3407.94	3549.36	2442.71	1796.13	-1316.81						185	4287.18	8641.56	12101.2	8913.03	9048.35	9494.18	6207.43	5236.61	2978.7	781.891	-5523.04	-1464.83						185	1169.64	965.546	503.051	1358.94	635.868	1923.17	930.02	1654.56	932.281	1322.35	845.887
[truncated: 18 more columns]
